# Supplementary material for: Phospho‐regulated Bim1/EB1 interactions trigger Dam1c ring assembly at the budding yeast outer kinetochore
Source: EMBO J. 2021 Jul 27;40(18):e108004. doi: 10.15252/embj.2021108004 (PMC8441410; doi:10.15252/embj.2021108004)
Supplement: Supplementary file 4 — Dataset EV1 [file EMBJ-40-e108004-s002.zip › EMBOJ-2021-108004_DatasetEV1.xlsx]

## Sheet: legend
Dataset EV1: Raw data of mass spectrometry analysis of crosslinked Dam1c and Dam1c-Bim1 complex.

## Sheet: Dam1_INTER
Rank	Id	Protein1	Protein2	XLType	Spectrum	AbsPos1	AbsPos2	deltaAA	shortestPep	Mr	Mz	z	Error_rel[ppm]	nseen	mions	mions_uniq	MatchOdds	TIC	TicA	TicB	WTIC	intsum	deltaS	ld-Score	MS2	AlphaCions	AlphaXions	BetaCions	BetaXions	sharedCions	minCions_uniq	sharedXions	minXions_uniq	uxID	comment
1	SKLDLIEEVEPLVR-DRLDLNNKR-a2-b8	sp|Q03954|SPC19_YEAST	sp|P36131|SPC34_YEAST	inter-protein xl	AG_Herzog_rombaut_E1607_223.c.12980.12980.5_AG_Herzog_rombaut_E1607_223.c.12933.12933.5	59	126	67	9	2919.6	584.927	5	-1.6	14	12	11	11.44	0.72	0.55	0.17	0.11	265	0.55	42.3	4	10	14	5	7	0	5	1	6	sp|P36131|SPC34_YEAST:126:x:sp|Q03954|SPC19_YEAST:59
1	DRLDLNNKR-YKQLSLDLK-a8-b2	sp|P36131|SPC34_YEAST	sp|P69850|DAD3_YEAST	inter-protein xl	AG_Herzog_rombaut_E1607_227.c.10455.10455.5_AG_Herzog_rombaut_E1607_227.c.10409.10409.5	126	17	109	9	2387.32	478.471	5	-0.6	3	15	15	11.45	0.49	0.28	0.2	0.08	398	0.58	40.19	5	8	7	9	8	0	8	0	7	sp|P36131|SPC34_YEAST:126:x:sp|P69850|DAD3_YEAST:17
1	RKTIFVEDFPTDLILK-TLGDKLR-a2-b5	sp|P36131|SPC34_YEAST	sp|Q03954|SPC19_YEAST	inter-protein xl	AG_Herzog_rombaut_E1607_223.c.12997.12997.4_AG_Herzog_rombaut_E1607_223.c.12986.12986.4	198	76	122	7	2873.62	719.414	4	-0.8	32	9	9	10.92	0.6	0.48	0.13	0.09	548	0.77	39.3	6	9	8	3	6	0	3	0	6	sp|P36131|SPC34_YEAST:198:x:sp|Q03954|SPC19_YEAST:76
1	AKLGTTR-IIGNVKR-a2-b6	sp|P53267|DAM1_YEAST	sp|P69851|DAD4_YEAST	inter-protein xl	AG_Herzog_rombaut_E1607_229.c.06137.06137.3_AG_Herzog_rombaut_E1607_229.c.05960.05960.3	7	21	14	7	1682.02	561.682	3	0.6	13	7	5	10.06	0.67	0.09	0.58	0.11	155	0	39.05	4	3	4	3	9	0	3	2	2	sp|P53267|DAM1_YEAST:7:x:sp|P69851|DAD4_YEAST:21
1	DCNHDEAYLLFKVNPEK-YKQLSLDLK-a12-b2	sp|P36131|SPC34_YEAST	sp|P69850|DAD3_YEAST	inter-protein xl	AG_Herzog_rombaut_E1607_227.c.14115.14115.4_AG_Herzog_rombaut_E1607_227.c.14089.14089.4	65	17	48	9	3335.67	834.926	4	-1	4	13	12	11.24	0.41	0.16	0.24	0.08	560	0.63	38.92	6	11	9	6	7	0	6	1	6	sp|P36131|SPC34_YEAST:65:x:sp|P69850|DAD3_YEAST:17
1	VNPEKQSVSR-YKQLSLDLK-a5-b2	sp|P36131|SPC34_YEAST	sp|P69850|DAD3_YEAST	inter-protein xl	AG_Herzog_rombaut_E1607_229.c.09803.09803.4_AG_Herzog_rombaut_E1607_229.c.09757.09757.4	70	17	53	9	2387.3	597.834	4	-0.3	9	11	11	10.41	0.53	0.44	0.09	0.08	194	0.65	38.22	4	6	7	6	5	0	6	0	5	sp|P36131|SPC34_YEAST:70:x:sp|P69850|DAD3_YEAST:17
1	LDLNNKR-TLGDKLR-a6-b5	sp|P36131|SPC34_YEAST	sp|Q03954|SPC19_YEAST	inter-protein xl	AG_Herzog_rombaut_E1607_229.c.09390.09390.4_AG_Herzog_rombaut_E1607_229.c.09368.09368.4	126	76	50	7	1811.03	453.764	4	-0.7	3	6	5	9.98	0.67	0.12	0.55	0.11	135	0.78	37.77	3	2	4	3	7	0	2	1	3	sp|P36131|SPC34_YEAST:126:x:sp|Q03954|SPC19_YEAST:76
1	VVNGPVTKNR-TLGDKLR-a8-b5	sp|P53267|DAM1_YEAST	sp|Q03954|SPC19_YEAST	inter-protein xl	AG_Herzog_rombaut_E1607_230.c.08517.08517.4_AG_Herzog_rombaut_E1607_230.c.08465.08465.4	307	76	231	7	2022.16	506.547	4	-1.3	8	9	9	10.51	0.52	0.31	0.21	0.08	248	0.72	37.71	4	4	9	4	5	0	4	0	5	sp|P53267|DAM1_YEAST:307:x:sp|Q03954|SPC19_YEAST:76
1	VVNGPVTKNR-KDITR-a8-b1	sp|P53267|DAM1_YEAST	sp|P36131|SPC34_YEAST	inter-protein xl	AG_Herzog_rombaut_E1607_230.c.05769.05769.4_AG_Herzog_rombaut_E1607_230.c.05741.05741.4	307	46	261	5	1852.05	464.02	4	-2.7	4	6	5	9.91	0.7	0.68	0.01	0.09	177	0.53	37.67	3	3	13	3	3	0	3	1	2	sp|P36131|SPC34_YEAST:46:x:sp|P53267|DAM1_YEAST:307
1	YKQLSLDLK-LDLNNKR-a2-b6	sp|P69850|DAD3_YEAST	sp|P36131|SPC34_YEAST	inter-protein xl	AG_Herzog_rombaut_E1607_229.c.11275.11275.4_AG_Herzog_rombaut_E1607_229.c.11237.11237.4	17	126	109	7	2116.19	530.055	4	0.1	10	9	9	10.23	0.56	0.28	0.28	0.09	347	0.67	37.63	5	8	8	2	7	0	2	0	7	sp|P36131|SPC34_YEAST:126:x:sp|P69850|DAD3_YEAST:17
1	IIGNVKR-KPTESR-a6-b1	sp|P69851|DAD4_YEAST	sp|P53267|DAM1_YEAST	inter-protein xl	AG_Herzog_rombaut_E1607_230.c.04814.04814.3_AG_Herzog_rombaut_E1607_230.c.04786.04786.3	21	320	299	6	1652.95	551.992	3	-2.7	6	7	6	9.7	0.62	0.58	0.04	0.09	133	0.3	37.51	2	4	7	4	3	0	4	1	2	sp|P53267|DAM1_YEAST:320:x:sp|P69851|DAD4_YEAST:21
1	WTKPTASSSR-TLGDKLR-a3-b5	sp|P53168|DUO1_YEAST	sp|Q03954|SPC19_YEAST	inter-protein xl	AG_Herzog_rombaut_E1607_230.c.09688.09688.4_AG_Herzog_rombaut_E1607_230.c.09669.09669.4	236	76	160	7	2059.1	515.783	4	-2.6	4	9	9	10.73	0.52	0.12	0.39	0.09	145	0.7	37.47	4	5	6	3	6	0	3	0	6	sp|P53168|DUO1_YEAST:236:x:sp|Q03954|SPC19_YEAST:76
1	LISTTDKYFIEQR-EGVFDYVIKR-a7-b9	sp|Q12248|DAD1_YEAST	sp|P36131|SPC34_YEAST	inter-protein xl	AG_Herzog_rombaut_E1607_227.c.14232.14232.3_AG_Herzog_rombaut_E1607_227.c.14215.14215.3	18	88	70	10	2975.56	992.861	3	-1.2	3	14	13	11.24	0.37	0.22	0.15	0.06	551	0.54	37.45	7	7	11	5	9	0	5	1	8	sp|P36131|SPC34_YEAST:88:x:sp|Q12248|DAD1_YEAST:18
1	LNNNTNSKLR-IIGNVKR-a8-b6	sp|P53267|DAM1_YEAST	sp|P69851|DAD4_YEAST	inter-protein xl	AG_Herzog_rombaut_E1607_230.c.06734.06734.4_AG_Herzog_rombaut_E1607_230.c.06665.06665.4	252	21	231	7	2109.2	528.307	4	-2.8	4	8	6	10.17	0.58	0.3	0.28	0.1	135	0.72	37.32	4	5	6	3	5	0	3	2	3	sp|P53267|DAM1_YEAST:252:x:sp|P69851|DAD4_YEAST:21
1	ALSAVFKDDPQIQR-TLGDKLR-a7-b5	sp|P36131|SPC34_YEAST	sp|Q03954|SPC19_YEAST	inter-protein xl	AG_Herzog_rombaut_E1607_226.c.11433.11433.4_AG_Herzog_rombaut_E1607_226.c.11393.11393.4	169	76	93	7	2526.38	632.602	4	-1.8	3	8	6	10.36	0.52	0.29	0.23	0.09	253	0.67	37.1	3	10	12	4	4	1	3	1	3	sp|P36131|SPC34_YEAST:169:x:sp|Q03954|SPC19_YEAST:76
1	KSILHTIR-IIGNVKR-a1-b6	sp|P53267|DAM1_YEAST	sp|P69851|DAD4_YEAST	inter-protein xl	AG_Herzog_rombaut_E1607_227.c.07256.07256.5_AG_Herzog_rombaut_E1607_227.c.07236.07236.5	256	21	235	7	1903.17	381.642	5	-2.4	4	7	5	9.6	0.64	0.01	0.63	0.11	153	0.48	37.06	3	4	3	2	8	0	2	0	3	sp|P53267|DAM1_YEAST:256:x:sp|P69851|DAD4_YEAST:21
1	WTKPTASSSR-IIGNVKR-a3-b6	sp|P53168|DUO1_YEAST	sp|P69851|DAD4_YEAST	inter-protein xl	AG_Herzog_rombaut_E1607_229.c.07810.07810.4_AG_Herzog_rombaut_E1607_229.c.07608.07608.4	236	21	215	7	2056.14	515.043	4	-1.5	4	7	7	9.96	0.66	0.17	0.49	0.12	156	0.65	36.92	4	8	8	2	5	0	2	0	5	sp|P53168|DUO1_YEAST:236:x:sp|P69851|DAD4_YEAST:21
1	DRLDLNNKR-KSMGR-a8-b1	sp|P36131|SPC34_YEAST	sp|Q03954|SPC19_YEAST	inter-protein xl	AG_Herzog_rombaut_E1607_229.c.05850.05850.4_AG_Herzog_rombaut_E1607_229.c.05819.05819.4	126	79	47	5	1857.98	465.504	4	-0.4	3	8	6	11.11	0.39	0.21	0.18	0.07	184	0	36.71	3	6	7	3	5	0	3	2	3	sp|P36131|SPC34_YEAST:126:x:sp|Q03954|SPC19_YEAST:79
1	LNNNTNSKLR-VNPEKQSVSR-a8-b5	sp|P53267|DAM1_YEAST	sp|P36131|SPC34_YEAST	inter-protein xl	AG_Herzog_rombaut_E1607_227.c.05314.05314.4_AG_Herzog_rombaut_E1607_227.c.05298.05298.4	252	70	182	10	2453.3	614.332	4	-0.4	1	9	9	9.85	0.63	0.07	0.56	0.1	193	0.45	36.69	4	4	5	6	10	0	4	0	5	sp|P36131|SPC34_YEAST:70:x:sp|P53267|DAM1_YEAST:252
1	KSILHTIR-TLGDKLR-a1-b5	sp|P53267|DAM1_YEAST	sp|Q03954|SPC19_YEAST	inter-protein xl	AG_Herzog_rombaut_E1607_227.c.08858.08858.4_AG_Herzog_rombaut_E1607_227.c.08797.08797.4	256	76	180	7	1906.14	477.542	4	0.7	3	7	4	9.7	0.67	0.02	0.65	0.12	118	0.5	36.56	1	4	3	3	7	1	2	1	2	sp|P53267|DAM1_YEAST:256:x:sp|Q03954|SPC19_YEAST:76
1	LDLNNKR-KSMGR-a6-b1	sp|P36131|SPC34_YEAST	sp|Q03954|SPC19_YEAST	inter-protein xl	AG_Herzog_rombaut_E1607_229.c.06048.06048.4_AG_Herzog_rombaut_E1607_229.c.05945.05945.4	126	79	47	5	1586.86	397.722	4	-0.6	3	6	5	9.6	0.61	0.59	0.02	0.09	187	0.44	36.25	1	4	10	4	2	0	4	1	1	sp|P36131|SPC34_YEAST:126:x:sp|Q03954|SPC19_YEAST:79
1	YKQLSLDLK-DTDMKR-a2-b5	sp|P69850|DAD3_YEAST	sp|P36131|SPC34_YEAST	inter-protein xl	AG_Herzog_rombaut_E1607_226.c.10075.10075.4_AG_Herzog_rombaut_E1607_226.c.10004.10004.4	17	94	77	6	2009.05	503.271	4	2	4	8	8	10.14	0.49	0.15	0.34	0.09	186	0.58	36.17	4	8	6	2	6	0	2	0	6	sp|P36131|SPC34_YEAST:94:x:sp|P69850|DAD3_YEAST:17
1	VVNGPVTKNR-KEVLLQDDR-a8-b1	sp|P53267|DAM1_YEAST	sp|P36131|SPC34_YEAST	inter-protein xl	AG_Herzog_rombaut_E1607_226.c.07792.07792.4_AG_Herzog_rombaut_E1607_226.c.07708.07708.4	307	249	58	9	2335.28	584.829	4	-0.4	2	10	9	10.2	0.54	0.36	0.18	0.09	228	0.62	36.09	5	3	7	10	7	0	3	1	6	sp|P36131|SPC34_YEAST:249:x:sp|P53267|DAM1_YEAST:307
1	ALSAVFKDDPQIQR-YKQLSLDLK-a7-b2	sp|P36131|SPC34_YEAST	sp|P69850|DAD3_YEAST	inter-protein xl	AG_Herzog_rombaut_E1607_227.c.12839.12839.4_AG_Herzog_rombaut_E1607_227.c.12805.12805.4	169	17	152	9	2831.55	708.895	4	1.9	2	9	9	9.65	0.49	0.43	0.06	0.07	390	0.69	35.96	2	12	12	6	3	0	6	0	3	sp|P36131|SPC34_YEAST:169:x:sp|P69850|DAD3_YEAST:17
1	GEKDAAPAKPPNQGLNPR-GIKRK-a3-b3	sp|P53168|DUO1_YEAST	sp|P53267|DAM1_YEAST	inter-protein xl	AG_Herzog_rombaut_E1607_227.c.04471.04471.6_AG_Herzog_rombaut_E1607_227.c.04323.04323.6	177	153	24	5	2597.44	433.914	6	-1.1	2	3	2	9.68	0.62	0.57	0.05	0.08	378	0	35.51	2	8	16	1	2	0	1	1	1	sp|P53168|DUO1_YEAST:177:x:sp|P53267|DAM1_YEAST:153
1	IGLVGTLLKGSVYSLILQR-AKLGTTR-a9-b2	sp|P69850|DAD3_YEAST	sp|P53267|DAM1_YEAST	inter-protein xl	AG_Herzog_rombaut_E1607_224.c.16004.16004.4_AG_Herzog_rombaut_E1607_224.c.15968.15968.4	72	7	65	7	2912.74	729.194	4	0.3	3	8	7	10.44	0.38	0.27	0.11	0.06	585	0	35.48	4	10	12	3	5	0	3	1	4	sp|P53267|DAM1_YEAST:7:x:sp|P69850|DAD3_YEAST:72
1	SKLDLIEEVEPLVR-KDITR-a2-b1	sp|Q03954|SPC19_YEAST	sp|P36131|SPC34_YEAST	inter-protein xl	AG_Herzog_rombaut_E1607_227.c.14509.14509.3_AG_Herzog_rombaut_E1607_227.c.14454.14454.3	59	46	13	5	2408.36	803.793	3	1.6	5	7	5	9.8	0.48	0.43	0.04	0.06	502	0	35.37	1	10	8	3	4	0	3	2	2	sp|P36131|SPC34_YEAST:46:x:sp|Q03954|SPC19_YEAST:59
1	VNPEKQSVSR-VVNGPVTKNR-a5-b8	sp|P36131|SPC34_YEAST	sp|P53267|DAM1_YEAST	inter-protein xl	AG_Herzog_rombaut_E1607_227.c.05343.05343.3_AG_Herzog_rombaut_E1607_227.c.05325.05325.3	70	307	237	10	2363.3	788.774	3	2.1	6	13	9	10.1	0.56	0.25	0.32	0.09	288	0	35.27	6	3	10	4	11	0	3	4	6	sp|P36131|SPC34_YEAST:70:x:sp|P53267|DAM1_YEAST:307
1	VNPEKQSVSR-WTKPTASSSR-a5-b3	sp|P36131|SPC34_YEAST	sp|P53168|DUO1_YEAST	inter-protein xl	AG_Herzog_rombaut_E1607_229.c.07062.07062.4_AG_Herzog_rombaut_E1607_229.c.07044.07044.4	70	236	166	10	2400.24	601.068	4	-0.2	2	12	9	9.89	0.57	0.43	0.14	0.09	258	0	34.97	4	6	6	7	5	1	5	1	4	sp|P36131|SPC34_YEAST:70:x:sp|P53168|DUO1_YEAST:236
1	TLGDKLR-DTDMKR-a5-b5	sp|Q03954|SPC19_YEAST	sp|P36131|SPC34_YEAST	inter-protein xl	AG_Herzog_rombaut_E1607_229.c.08121.08121.4_AG_Herzog_rombaut_E1607_229.c.08063.08063.4	76	94	18	6	1703.88	426.979	4	-1.8	2	8	8	10.14	0.43	0.21	0.22	0.07	126	0.71	34.92	3	2	6	2	6	0	2	0	6	sp|P36131|SPC34_YEAST:94:x:sp|Q03954|SPC19_YEAST:76
1	SNLNNTTNKFPK-VNPEKQSVSR-a9-b5	sp|P53168|DUO1_YEAST	sp|P36131|SPC34_YEAST	inter-protein xl	AG_Herzog_rombaut_E1607_226.c.06954.06954.4_AG_Herzog_rombaut_E1607_226.c.06951.06951.4	33	70	37	10	2657.38	665.352	4	0.3	4	10	10	9.89	0.38	0.18	0.21	0.06	345	0.63	34.89	3	6	10	6	4	0	6	0	4	sp|P36131|SPC34_YEAST:70:x:sp|P53168|DUO1_YEAST:33
1	KTHVPASK-KDITR-a1-b1	sp|P53168|DUO1_YEAST	sp|P36131|SPC34_YEAST	inter-protein xl	AG_Herzog_rombaut_E1607_229.c.03105.03105.5_AG_Herzog_rombaut_E1607_229.c.03080.03080.5	215	46	169	5	1635.93	328.194	5	-0.9	3	5	5	9.46	0.49	0.2	0.29	0.09	321	0.77	34.81	1	7	6	3	2	0	3	0	2	sp|P36131|SPC34_YEAST:46:x:sp|P53168|DUO1_YEAST:215
1	DAAPAKPPNQGLNPR-VVNGPVTKNR-a6-b8	sp|P53168|DUO1_YEAST	sp|P53267|DAM1_YEAST	inter-protein xl	AG_Herzog_rombaut_E1607_226.c.06996.06996.4_AG_Herzog_rombaut_E1607_226.c.06984.06984.4	183	307	124	10	2765.49	692.381	4	-0.5	8	9	8	9.65	0.49	0.28	0.21	0.08	374	0.78	34.78	4	10	8	3	6	0	3	1	5	sp|P53168|DUO1_YEAST:183:x:sp|P53267|DAM1_YEAST:307
1	KTIFVEDFPTDLILK-TLGDKLR-a1-b5	sp|P36131|SPC34_YEAST	sp|Q03954|SPC19_YEAST	inter-protein xl	AG_Herzog_rombaut_E1607_223.c.13937.13937.4_AG_Herzog_rombaut_E1607_223.c.14290.14290.4	198	76	122	7	2717.52	680.389	4	-0.4	57	5	5	9.33	0.59	0.57	0.02	0.07	757	0.83	34.75	2	12	16	3	2	0	3	0	2	sp|P36131|SPC34_YEAST:198:x:sp|Q03954|SPC19_YEAST:76
1	IIGNVKR-KSMGR-a6-b1	sp|P69851|DAD4_YEAST	sp|Q03954|SPC19_YEAST	inter-protein xl	AG_Herzog_rombaut_E1607_229.c.05285.05285.4_AG_Herzog_rombaut_E1607_229.c.05231.05231.4	21	79	58	5	1513.88	379.477	4	-0.8	3	3	2	8.55	0.75	0.74	0.01	0.11	129	0	34.67	0	2	7	3	0	0	2	0	0	sp|P69851|DAD4_YEAST:21:x:sp|Q03954|SPC19_YEAST:79
1	KGEKDAAPAKPPNQGLNPR-KKDEQGENDLAK-a4-b1	sp|P53168|DUO1_YEAST	sp|P53267|DAM1_YEAST	inter-protein xl	AG_Herzog_rombaut_E1607_223.c.03648.03648.5_AG_Herzog_rombaut_E1607_223.c.03609.03609.5	177	155	22	12	3498.8	700.768	5	-2	3	13	12	10.16	0.4	0.25	0.15	0.06	661	0.42	34.62	6	12	8	6	7	0	6	1	6	sp|P53168|DUO1_YEAST:177:x:sp|P53267|DAM1_YEAST:155
1	KGEKDAAPAKPPNQGLNPR-GIKRK-a4-b3	sp|P53168|DUO1_YEAST	sp|P53267|DAM1_YEAST	inter-protein xl	AG_Herzog_rombaut_E1607_224.c.03311.03311.5_AG_Herzog_rombaut_E1607_224.c.03300.03300.5	177	153	24	5	2725.53	546.113	5	-2.7	2	4	4	10.16	0.45	0.4	0.06	0.06	503	0.14	34.55	2	12	10	1	3	0	1	0	3	sp|P53168|DUO1_YEAST:177:x:sp|P53267|DAM1_YEAST:153
1	VNPEKQSVSR-KSMGR-a5-b1	sp|P36131|SPC34_YEAST	sp|Q03954|SPC19_YEAST	inter-protein xl	AG_Herzog_rombaut_E1607_230.c.04742.04742.4_AG_Herzog_rombaut_E1607_230.c.04688.04688.4	70	79	9	5	1857.97	465.501	4	0.1	2	5	4	9.42	0.61	0.57	0.04	0.08	184	0	34.51	2	5	8	2	3	0	2	1	2	sp|P36131|SPC34_YEAST:70:x:sp|Q03954|SPC19_YEAST:79
1	ALSAVFKDDPQIQR-TLGDKLRK-a7-b5	sp|P36131|SPC34_YEAST	sp|Q03954|SPC19_YEAST	inter-protein xl	AG_Herzog_rombaut_E1607_227.c.10472.10472.4_AG_Herzog_rombaut_E1607_227.c.10422.10422.4	169	76	93	8	2654.48	664.627	4	0.7	2	8	6	9.93	0.38	0.33	0.04	0.05	334	0.22	34.33	4	9	8	4	4	1	3	1	3	sp|P36131|SPC34_YEAST:169:x:sp|Q03954|SPC19_YEAST:76
1	KTIFVEDFPTDLILK-KSMGR-a1-b1	sp|P36131|SPC34_YEAST	sp|Q03954|SPC19_YEAST	inter-protein xl	AG_Herzog_rombaut_E1607_226.c.13988.13988.4_AG_Herzog_rombaut_E1607_226.c.13970.13970.4	198	79	119	5	2493.35	624.346	4	-1.4	21	5	5	9.5	0.56	0.54	0.01	0.06	636	0.13	34.31	2	9	14	3	2	0	3	0	2	sp|P36131|SPC34_YEAST:198:x:sp|Q03954|SPC19_YEAST:79
1	KTIFVEDFPTDLILK-TLGDKLRK-a1-b5	sp|P36131|SPC34_YEAST	sp|Q03954|SPC19_YEAST	inter-protein xl	AG_Herzog_rombaut_E1607_227.c.14277.14277.4_AG_Herzog_rombaut_E1607_227.c.14451.14451.4	198	76	122	8	2845.62	712.412	4	-0.9	14	6	5	9.31	0.56	0.5	0.05	0.08	603	0.22	34.18	2	12	14	4	2	0	4	1	1	sp|P36131|SPC34_YEAST:198:x:sp|Q03954|SPC19_YEAST:76
1	DAAPAKPPNQGLNPR-LNNNTNSKLR-a6-b8	sp|P53168|DUO1_YEAST	sp|P53267|DAM1_YEAST	inter-protein xl	AG_Herzog_rombaut_E1607_226.c.07077.07077.4_AG_Herzog_rombaut_E1607_226.c.06810.06810.4	183	252	69	10	2855.51	714.885	4	2.5	5	10	10	10.08	0.36	0.31	0.05	0.05	305	0.19	34.05	4	7	9	4	6	0	4	0	6	sp|P53168|DUO1_YEAST:183:x:sp|P53267|DAM1_YEAST:252
1	QKLENR-GIKRK-a2-b3	sp|P53168|DUO1_YEAST	sp|P53267|DAM1_YEAST	inter-protein xl	AG_Herzog_rombaut_E1607_229.c.02466.02466.4_AG_Herzog_rombaut_E1607_229.c.02445.02445.4	169	153	16	5	1524.91	382.235	4	-1.8	2	5	3	10.64	0.27	0.19	0.08	0.04	331	0.85	33.94	1	4	6	1	4	0	1	2	2	sp|P53168|DUO1_YEAST:169:x:sp|P53267|DAM1_YEAST:153
1	KQEQESLGSNSK-WTKPTASSSR-a1-b3	sp|P69850|DAD3_YEAST	sp|P53168|DUO1_YEAST	inter-protein xl	AG_Herzog_rombaut_E1607_227.c.06312.06312.4_AG_Herzog_rombaut_E1607_227.c.06258.06258.4	83	236	153	10	2591.28	648.828	4	-1	3	10	10	9.89	0.32	0.21	0.12	0.05	775	0.5	33.82	4	8	8	6	4	0	6	0	4	sp|P53168|DUO1_YEAST:236:x:sp|P69850|DAD3_YEAST:83
1	SKLDLIEEVEPLVR-EGVFDYVIKR-a2-b9	sp|Q03954|SPC19_YEAST	sp|P36131|SPC34_YEAST	inter-protein xl	AG_Herzog_rombaut_E1607_224.c.16869.16869.4_AG_Herzog_rombaut_E1607_224.c.16845.16845.4	59	88	29	10	3001.64	751.418	4	0.7	2	9	9	9.49	0.43	0.39	0.04	0.06	665	0.42	33.82	3	7	13	5	4	0	5	0	4	sp|P36131|SPC34_YEAST:88:x:sp|Q03954|SPC19_YEAST:59
1	ALSAVFKDDPQIQR-VVNGPVTKNR-a7-b8	sp|P36131|SPC34_YEAST	sp|P53267|DAM1_YEAST	inter-protein xl	AG_Herzog_rombaut_E1607_227.c.09808.09808.4_AG_Herzog_rombaut_E1607_227.c.09779.09779.4	169	307	138	10	2807.53	702.89	4	-0.7	2	8	8	9.61	0.49	0.21	0.28	0.08	235	0.68	33.81	3	10	12	4	4	0	4	0	4	sp|P36131|SPC34_YEAST:169:x:sp|P53267|DAM1_YEAST:307
1	RKTIFVEDFPTDLILK-KSMGR-a2-b1	sp|P36131|SPC34_YEAST	sp|Q03954|SPC19_YEAST	inter-protein xl	AG_Herzog_rombaut_E1607_224.c.11841.11841.4_AG_Herzog_rombaut_E1607_224.c.11639.11639.4	198	79	119	5	2649.45	663.371	4	-0.8	17	4	4	9.09	0.62	0.61	0.01	0.07	659	0	33.8	1	14	13	3	1	0	3	0	1	sp|P36131|SPC34_YEAST:198:x:sp|Q03954|SPC19_YEAST:79
1	LNNNTNSKLR-KDITR-a8-b1	sp|P53267|DAM1_YEAST	sp|P36131|SPC34_YEAST	inter-protein xl	AG_Herzog_rombaut_E1607_229.c.05531.05531.4_AG_Herzog_rombaut_E1607_229.c.05489.05489.4	252	46	206	5	1942.06	486.523	4	-0.2	4	6	5	10.06	0.31	0.27	0.04	0.04	193	0.52	33.75	2	6	15	3	3	0	3	1	2	sp|P36131|SPC34_YEAST:46:x:sp|P53267|DAM1_YEAST:252
1	ALSAVFKDDPQIQR-KSMGR-a7-b1	sp|P36131|SPC34_YEAST	sp|Q03954|SPC19_YEAST	inter-protein xl	AG_Herzog_rombaut_E1607_226.c.09278.09278.4_AG_Herzog_rombaut_E1607_226.c.09277.09277.4	169	79	90	5	2302.21	576.559	4	-1.7	2	5	4	9.53	0.5	0.49	0.01	0.06	403	0	33.72	1	9	11	3	2	0	3	1	1	sp|P36131|SPC34_YEAST:169:x:sp|Q03954|SPC19_YEAST:79
1	KKDEQGENDLAK-QKLENR-a2-b2	sp|P53267|DAM1_YEAST	sp|P53168|DUO1_YEAST	inter-protein xl	AG_Herzog_rombaut_E1607_227.c.03487.03487.5_AG_Herzog_rombaut_E1607_227.c.03268.03268.5	156	169	13	6	2298.18	460.643	5	-2.3	22	7	7	10.03	0.34	0.24	0.1	0.05	477	0.87	33.69	2	7	10	4	3	0	4	0	3	sp|P53168|DUO1_YEAST:169:x:sp|P53267|DAM1_YEAST:156
1	TLGDKLR-KPTESR-a5-b1	sp|Q03954|SPC19_YEAST	sp|P53267|DAM1_YEAST	inter-protein xl	AG_Herzog_rombaut_E1607_230.c.06541.06541.3_AG_Herzog_rombaut_E1607_230.c.06493.06493.3	76	320	244	6	1655.92	552.981	3	-1	2	7	6	9.34	0.49	0.42	0.07	0.08	156	0.48	33.64	2	4	8	5	2	0	4	0	2	sp|P53267|DAM1_YEAST:320:x:sp|Q03954|SPC19_YEAST:76
1	HSVAKK-KDITR-a5-b1	sp|P53267|DAM1_YEAST	sp|P36131|SPC34_YEAST	inter-protein xl	AG_Herzog_rombaut_E1607_230.c.02493.02493.3_AG_Herzog_rombaut_E1607_230.c.02456.02456.3	330	46	284	5	1437.83	480.284	3	-1.4	4	6	5	9.65	0.35	0.22	0.13	0.06	218	0.82	33.52	2	3	6	3	3	0	3	1	2	sp|P36131|SPC34_YEAST:46:x:sp|P53267|DAM1_YEAST:330
1	SFNSITTQSLLKESESLDK-AKLGTTR-a12-b2	sp|P53168|DUO1_YEAST	sp|P53267|DAM1_YEAST	inter-protein xl	AG_Herzog_rombaut_E1607_227.c.12207.12207.4_AG_Herzog_rombaut_E1607_227.c.12200.12200.4	66	7	59	7	3009.58	753.404	4	-1.2	3	6	6	9.09	0.56	0.5	0.05	0.07	345	0.28	33.28	3	10	14	2	4	0	2	0	4	sp|P53168|DUO1_YEAST:66:x:sp|P53267|DAM1_YEAST:7
1	SKLDLIEEVEPLVR-LDLNNKR-a2-b6	sp|Q03954|SPC19_YEAST	sp|P36131|SPC34_YEAST	inter-protein xl	AG_Herzog_rombaut_E1607_226.c.15008.15008.4_AG_Herzog_rombaut_E1607_226.c.14969.14969.4	59	126	67	7	2648.47	663.125	4	-2.2	5	5	4	8.92	0.56	0.53	0.03	0.07	753	0.41	33.27	1	8	13	3	2	0	3	1	1	sp|P36131|SPC34_YEAST:126:x:sp|Q03954|SPC19_YEAST:59
1	VVNGPVTKNR-DTDMKR-a8-b5	sp|P53267|DAM1_YEAST	sp|P36131|SPC34_YEAST	inter-protein xl	AG_Herzog_rombaut_E1607_229.c.05802.05802.4_AG_Herzog_rombaut_E1607_229.c.05763.05763.4	307	94	213	6	1985.03	497.266	4	-1.1	6	8	8	9.57	0.47	0.24	0.23	0.08	251	0	33.12	3	4	5	3	5	0	3	0	5	sp|P36131|SPC34_YEAST:94:x:sp|P53267|DAM1_YEAST:307
1	SKLDLIEEVEPLVR-VVNGPVTKNR-a2-b8	sp|Q03954|SPC19_YEAST	sp|P53267|DAM1_YEAST	inter-protein xl	AG_Herzog_rombaut_E1607_226.c.14170.14170.4_AG_Herzog_rombaut_E1607_226.c.14126.14126.4	59	307	248	10	2859.6	715.908	4	-1.9	2	8	7	9.34	0.46	0.36	0.11	0.07	730	0.8	33.03	2	7	12	4	4	0	4	1	3	sp|P53267|DAM1_YEAST:307:x:sp|Q03954|SPC19_YEAST:59
1	LGRPGEKPIIHVPK-KSMGR-a7-b1	sp|P36131|SPC34_YEAST	sp|Q03954|SPC19_YEAST	inter-protein xl	AG_Herzog_rombaut_E1607_227.c.06707.06707.5_AG_Herzog_rombaut_E1607_227.c.06525.06525.5	105	79	26	5	2255.29	452.065	5	-2.9	3	5	4	9.59	0.28	0.21	0.07	0.04	333	0.83	32.96	1	8	11	3	2	0	3	1	1	sp|P36131|SPC34_YEAST:105:x:sp|Q03954|SPC19_YEAST:79
1	LGRPGEKPIIHVPK-TLGDKLR-a7-b5	sp|P36131|SPC34_YEAST	sp|Q03954|SPC19_YEAST	inter-protein xl	AG_Herzog_rombaut_E1607_226.c.09157.09157.5_AG_Herzog_rombaut_E1607_226.c.09108.09108.5	105	76	29	7	2479.46	496.9	5	-0.7	1	8	6	8.81	0.67	0.04	0.62	0.16	122	0.46	32.8	1	5	3	3	6	0	3	0	3	sp|P36131|SPC34_YEAST:105:x:sp|Q03954|SPC19_YEAST:76
1	KQEQESLGSNSK-HSVAKK-a1-b5	sp|P69850|DAD3_YEAST	sp|P53267|DAM1_YEAST	inter-protein xl	AG_Herzog_rombaut_E1607_227.c.02299.02299.4_AG_Herzog_rombaut_E1607_227.c.02269.02269.4	83	330	247	6	2140.11	536.034	4	-2.7	3	5	4	9.49	0.35	0.33	0.02	0.04	566	0.43	32.7	1	11	9	3	2	0	3	1	1	sp|P53267|DAM1_YEAST:330:x:sp|P69850|DAD3_YEAST:83
1	DRLDLNNKR-KSILHTIR-a8-b1	sp|P36131|SPC34_YEAST	sp|P53267|DAM1_YEAST	inter-protein xl	AG_Herzog_rombaut_E1607_227.c.07608.07608.5_AG_Herzog_rombaut_E1607_227.c.07560.07560.5	126	256	130	8	2247.28	450.464	5	-0.3	1	8	6	9.39	0.29	0.24	0.05	0.05	213	0.73	32.63	1	7	9	6	2	0	6	2	0	sp|P36131|SPC34_YEAST:126:x:sp|P53267|DAM1_YEAST:256
1	ALSAVFKDDPQIQR-SKLDLIEEVEPLVR-a7-b2	sp|P36131|SPC34_YEAST	sp|Q03954|SPC19_YEAST	inter-protein xl	AG_Herzog_rombaut_E1607_224.c.15328.15328.3_AG_Herzog_rombaut_E1607_224.c.15251.15251.3	169	59	110	14	3363.83	1122.28	3	-0.4	6	15	11	9.43	0.44	0.27	0.18	0.07	667	0.2	32.63	7	4	11	7	8	0	4	1	7	sp|P36131|SPC34_YEAST:169:x:sp|Q03954|SPC19_YEAST:59
1	KQEQESLGSNSK-VVNGPVTKNR-a1-b8	sp|P69850|DAD3_YEAST	sp|P53267|DAM1_YEAST	inter-protein xl	AG_Herzog_rombaut_E1607_226.c.04717.04717.4_AG_Herzog_rombaut_E1607_226.c.04720.04720.4	83	307	224	10	2554.34	639.592	4	-0.1	8	12	9	9.6	0.38	0.1	0.28	0.07	215	0.73	32.53	4	9	4	5	7	0	5	0	4	sp|P53267|DAM1_YEAST:307:x:sp|P69850|DAD3_YEAST:83
1	VVNGPVTKNR-IIGNVKR-a8-b6	sp|P53267|DAM1_YEAST	sp|P69851|DAD4_YEAST	inter-protein xl	AG_Herzog_rombaut_E1607_226.c.05982.05982.4_AG_Herzog_rombaut_E1607_226.c.05939.05939.4	307	21	286	7	2019.19	505.806	4	-1.5	5	5	5	9.22	0.57	0.37	0.2	0.09	248	0.7	32.49	2	4	8	3	2	0	3	0	2	sp|P53267|DAM1_YEAST:307:x:sp|P69851|DAD4_YEAST:21
1	SKLDLIEEVEPLVR-EVYLNKDR-a2-b6	sp|Q03954|SPC19_YEAST	sp|P36131|SPC34_YEAST	inter-protein xl	AG_Herzog_rombaut_E1607_227.c.15288.15288.4_AG_Herzog_rombaut_E1607_227.c.15267.15267.4	59	118	59	8	2812.52	704.137	4	-1.8	4	6	5	9.19	0.4	0.37	0.04	0.06	523	0.49	32.49	1	10	12	4	2	0	4	1	1	sp|P36131|SPC34_YEAST:118:x:sp|Q03954|SPC19_YEAST:59
1	VVNGPVTKNR-WTKPTASSSR-a8-b3	sp|P53267|DAM1_YEAST	sp|P53168|DUO1_YEAST	inter-protein xl	AG_Herzog_rombaut_E1607_229.c.07421.07421.3_AG_Herzog_rombaut_E1607_229.c.07375.07375.3	307	236	71	10	2340.26	781.093	3	0.3	4	12	7	9.11	0.49	0.34	0.16	0.08	336	0.28	32.41	3	3	10	7	5	0	3	1	4	sp|P53168|DUO1_YEAST:236:x:sp|P53267|DAM1_YEAST:307
1	KQEQESLGSNSK-AKLGTTR-a1-b2	sp|P69850|DAD3_YEAST	sp|P53267|DAM1_YEAST	inter-protein xl	AG_Herzog_rombaut_E1607_227.c.04427.04427.4_AG_Herzog_rombaut_E1607_227.c.04391.04391.4	83	7	76	7	2217.16	555.297	4	-1.6	6	6	6	9.39	0.36	0.3	0.06	0.05	474	0.45	32.25	2	9	11	4	2	0	4	0	2	sp|P53267|DAM1_YEAST:7:x:sp|P69850|DAD3_YEAST:83
1	WTKPTASSSR-KSILHTIR-a3-b1	sp|P53168|DUO1_YEAST	sp|P53267|DAM1_YEAST	inter-protein xl	AG_Herzog_rombaut_E1607_229.c.08438.08438.5_AG_Herzog_rombaut_E1607_229.c.08424.08424.5	236	256	20	8	2224.23	445.854	5	-0.6	4	11	11	9.37	0.24	0.17	0.08	0.04	149	0.62	32.1	3	9	5	7	4	0	7	0	4	sp|P53168|DUO1_YEAST:236:x:sp|P53267|DAM1_YEAST:256
1	MDSASKEETLEK-KPTESR-a6-b1	sp|P35734|ASK1_YEAST	sp|P53267|DAM1_YEAST	inter-protein xl	AG_Herzog_rombaut_E1607_227.c.05709.05709.4_AG_Herzog_rombaut_E1607_227.c.05618.05618.4	6	320	314	6	2221.08	556.278	4	1.4	1	10	10	9.83	0.25	0.1	0.15	0.05	236	0	31.99	4	5	6	5	5	0	5	0	5	sp|P35734|ASK1_YEAST:6:x:sp|P53267|DAM1_YEAST:320
1	LNNNTNSKLR-QKLENR-a8-b2	sp|P53267|DAM1_YEAST	sp|P53168|DUO1_YEAST	inter-protein xl	AG_Herzog_rombaut_E1607_229.c.05174.05174.3_AG_Herzog_rombaut_E1607_229.c.05130.05130.3	252	169	83	6	2097.13	700.05	3	-0.6	4	7	6	9.76	0.19	0.16	0.02	0.03	94	0.5	31.83	3	6	11	4	3	0	4	1	2	sp|P53168|DUO1_YEAST:169:x:sp|P53267|DAM1_YEAST:252
1	SLEDEKNNLVMELSNMER-QKLENR-a6-b2	sp|P53267|DAM1_YEAST	sp|P53168|DUO1_YEAST	inter-protein xl	AG_Herzog_rombaut_E1607_227.c.15260.15260.4_AG_Herzog_rombaut_E1607_227.c.15385.15385.4	138	169	31	6	3074.49	769.631	4	-2.3	8	6	5	9.25	0.33	0.29	0.04	0.05	615	0	31.67	3	8	9	3	3	0	3	1	2	sp|P53168|DUO1_YEAST:169:x:sp|P53267|DAM1_YEAST:138
1	ASQNKQFNQPLFPSSQVR-KSMGR-a5-b1	sp|P53267|DAM1_YEAST	sp|Q03954|SPC19_YEAST	inter-protein xl	AG_Herzog_rombaut_E1607_227.c.09102.09102.4_AG_Herzog_rombaut_E1607_227.c.09078.09078.4	171	79	92	5	2790.42	698.614	4	0.2	2	5	4	9.21	0.41	0.39	0.02	0.05	611	0	31.53	1	9	11	2	3	0	2	1	2	sp|P53267|DAM1_YEAST:171:x:sp|Q03954|SPC19_YEAST:79
1	WTKPTASSSR-KDITR-a3-b1	sp|P53168|DUO1_YEAST	sp|P36131|SPC34_YEAST	inter-protein xl	AG_Herzog_rombaut_E1607_229.c.07090.07090.3_AG_Herzog_rombaut_E1607_229.c.07065.07065.3	236	46	190	5	1889	630.674	3	-1.4	2	6	4	8.94	0.38	0.34	0.04	0.05	283	0.32	31.52	1	7	6	3	3	0	3	2	1	sp|P36131|SPC34_YEAST:46:x:sp|P53168|DUO1_YEAST:236
1	EGVFDYVIKR-YKQLSLDLK-a9-b2	sp|P36131|SPC34_YEAST	sp|P69850|DAD3_YEAST	inter-protein xl	AG_Herzog_rombaut_E1607_226.c.14269.14269.3_AG_Herzog_rombaut_E1607_226.c.14227.14227.3	88	17	71	9	2469.35	824.125	3	0.4	4	8	8	9.01	0.42	0.37	0.05	0.07	555	0.73	31.52	4	5	10	4	4	0	4	0	4	sp|P36131|SPC34_YEAST:88:x:sp|P69850|DAD3_YEAST:17
1	MDSASKEETLEK-KELQSLQK-a6-b1	sp|P35734|ASK1_YEAST	sp|P36162|DAD2_YEAST	inter-protein xl	AG_Herzog_rombaut_E1607_226.c.08160.08160.3_AG_Herzog_rombaut_E1607_226.c.08105.08105.3	6	13	7	8	2477.26	826.76	3	-0.4	3	12	8	9.67	0.19	0.08	0.11	0.03	673	0.39	31.33	3	4	8	6	6	0	4	2	4	sp|P35734|ASK1_YEAST:6:x:sp|P36162|DAD2_YEAST:13
1	LNNNTNSKLR-WTKPTASSSR-a8-b3	sp|P53267|DAM1_YEAST	sp|P53168|DUO1_YEAST	inter-protein xl	AG_Herzog_rombaut_E1607_229.c.07394.07394.4_AG_Herzog_rombaut_E1607_229.c.07405.07405.4	252	236	16	10	2430.26	608.573	4	0.2	2	12	7	9.11	0.34	0.16	0.18	0.06	494	0.8	31.09	3	3	10	7	5	0	3	1	4	sp|P53168|DUO1_YEAST:236:x:sp|P53267|DAM1_YEAST:252
1	LNNNTNSKLR-KSMGR-a8-b1	sp|P53267|DAM1_YEAST	sp|Q03954|SPC19_YEAST	inter-protein xl	AG_Herzog_rombaut_E1607_229.c.04828.04828.4_AG_Herzog_rombaut_E1607_229.c.04774.04774.4	252	79	173	5	1887.99	473.006	4	-0.9	3	4	3	9.07	0.27	0.25	0.03	0.04	186	0.47	31.04	0	6	12	3	1	0	3	1	0	sp|P53267|DAM1_YEAST:252:x:sp|Q03954|SPC19_YEAST:79
1	LGRPGEKPIIHVPK-SKLDLIEEVEPLVR-a7-b2	sp|P36131|SPC34_YEAST	sp|Q03954|SPC19_YEAST	inter-protein xl	AG_Herzog_rombaut_E1607_223.c.11967.11967.5_AG_Herzog_rombaut_E1607_223.c.11925.11925.5	105	59	46	14	3316.91	664.389	5	-2	2	8	8	8.18	0.65	0.04	0.62	0.11	751	0.32	30.93	3	2	6	7	13	0	2	0	6	sp|P36131|SPC34_YEAST:105:x:sp|Q03954|SPC19_YEAST:59
1	RKTIFVEDFPTDLILK-TLGDKLRK-a2-b5	sp|P36131|SPC34_YEAST	sp|Q03954|SPC19_YEAST	inter-protein xl	AG_Herzog_rombaut_E1607_223.c.11725.11725.4_AG_Herzog_rombaut_E1607_223.c.11715.11715.4	198	76	122	8	3001.72	751.438	4	-0.9	5	6	5	8.77	0.47	0.35	0.11	0.07	615	0.13	30.69	3	10	13	1	5	0	1	1	4	sp|P36131|SPC34_YEAST:198:x:sp|Q03954|SPC19_YEAST:76
1	KKDEQGENDLAK-QKLENR-a1-b2	sp|P53267|DAM1_YEAST	sp|P53168|DUO1_YEAST	inter-protein xl	AG_Herzog_rombaut_E1607_227.c.03636.03636.5_AG_Herzog_rombaut_E1607_227.c.03596.03596.5	155	169	14	6	2298.18	460.643	5	-1.7	4	3	2	8.1	0.47	0.46	0.01	0.06	575	0.43	30.48	0	9	14	2	1	0	2	1	0	sp|P53168|DUO1_YEAST:169:x:sp|P53267|DAM1_YEAST:155
1	KSILHTIR-DTDMKR-a1-b5	sp|P53267|DAM1_YEAST	sp|P36131|SPC34_YEAST	inter-protein xl	AG_Herzog_rombaut_E1607_227.c.06811.06811.4_AG_Herzog_rombaut_E1607_227.c.06729.06729.4	256	94	162	6	1869.01	468.26	4	-2.8	1	9	4	8.86	0.36	0.05	0.31	0.07	168	0.63	30.32	2	6	3	2	7	0	2	1	2	sp|P36131|SPC34_YEAST:94:x:sp|P53267|DAM1_YEAST:256
1	EVYLNKDRLDLNNK-SKLDLIEEVEPLVR-a6-b2	sp|P36131|SPC34_YEAST	sp|Q03954|SPC19_YEAST	inter-protein xl	AG_Herzog_rombaut_E1607_223.c.13750.13750.5_AG_Herzog_rombaut_E1607_223.c.13729.13729.5	118	59	59	14	3509.9	702.988	5	0.8	2	7	7	8.15	0.56	0.03	0.53	0.09	450	0.34	30.3	2	5	2	8	12	0	5	0	2	sp|P36131|SPC34_YEAST:118:x:sp|Q03954|SPC19_YEAST:59
1	LNNNTNSKLRR-KDITR-a8-b1	sp|P53267|DAM1_YEAST	sp|P36131|SPC34_YEAST	inter-protein xl	AG_Herzog_rombaut_E1607_229.c.04807.04807.4_AG_Herzog_rombaut_E1607_229.c.04784.04784.4	252	46	206	5	2098.16	525.548	4	-0.4	9	6	5	8.52	0.43	0.32	0.1	0.07	301	0.54	30.1	1	3	7	3	3	0	3	1	2	sp|P36131|SPC34_YEAST:46:x:sp|P53267|DAM1_YEAST:252
1	KPTESR-KSMGR-a1-b1	sp|P53267|DAM1_YEAST	sp|Q03954|SPC19_YEAST	inter-protein xl	AG_Herzog_rombaut_E1607_229.c.02936.02936.4_AG_Herzog_rombaut_E1607_229.c.02871.02871.4	320	79	241	5	1431.75	358.945	4	-1.1	1	4	3	8.3	0.35	0.3	0.05	0.05	292	0.48	29.85	1	6	5	2	2	0	2	1	1	sp|P53267|DAM1_YEAST:320:x:sp|Q03954|SPC19_YEAST:79
1	VVNGPVTKNR-LDLNNKR-a8-b6	sp|P53267|DAM1_YEAST	sp|P36131|SPC34_YEAST	inter-protein xl	AG_Herzog_rombaut_E1607_229.c.07242.07242.4_AG_Herzog_rombaut_E1607_229.c.07209.07209.4	307	126	181	7	2092.17	524.051	4	-1	5	5	5	8.4	0.46	0.39	0.07	0.07	178	0.75	29.77	3	5	7	2	3	0	2	0	3	sp|P36131|SPC34_YEAST:126:x:sp|P53267|DAM1_YEAST:307
1	KQEQESLGSNSK-DTDMKR-a1-b5	sp|P69850|DAD3_YEAST	sp|P36131|SPC34_YEAST	inter-protein xl	AG_Herzog_rombaut_E1607_229.c.04979.04979.3_AG_Herzog_rombaut_E1607_229.c.04924.04924.3	83	94	11	6	2236.06	746.362	3	-0.1	3	5	5	8.46	0.31	0.28	0.03	0.04	384	0.35	29.62	3	9	9	1	4	0	1	0	4	sp|P36131|SPC34_YEAST:94:x:sp|P69850|DAD3_YEAST:83
1	KQEQESLGSNSK-IIGNVKR-a1-b6	sp|P69850|DAD3_YEAST	sp|P69851|DAD4_YEAST	inter-protein xl	AG_Herzog_rombaut_E1607_226.c.05087.05087.4_AG_Herzog_rombaut_E1607_226.c.04978.04978.4	83	21	62	7	2270.22	568.562	4	-2	3	4	4	8.3	0.43	0.22	0.21	0.07	234	0	29.53	2	8	9	2	2	0	2	0	2	sp|P69850|DAD3_YEAST:83:x:sp|P69851|DAD4_YEAST:21
1	SNLNNTTNKFPKSTGGGASDNISANSNSIR-LISTTDKYFIEQR-a12-b7	sp|P53168|DUO1_YEAST	sp|Q12248|DAD1_YEAST	inter-protein xl	AG_Herzog_rombaut_E1607_223.c.09229.09229.4_AG_Herzog_rombaut_E1607_223.c.09216.09216.4	36	18	18	13	4816.38	1205.1	4	-2.9	4	9	9	8.44	0.38	0.23	0.15	0.07	474	0.43	29.51	4	12	9	4	5	0	4	0	5	sp|P53168|DUO1_YEAST:36:x:sp|Q12248|DAD1_YEAST:18
1	DRLDLNNKR-HSVAKK-a8-b5	sp|P36131|SPC34_YEAST	sp|P53267|DAM1_YEAST	inter-protein xl	AG_Herzog_rombaut_E1607_227.c.03666.03666.4_AG_Herzog_rombaut_E1607_227.c.03647.03647.4	126	330	204	6	1949.08	488.277	4	-2	1	7	7	8.87	0.26	0.12	0.15	0.05	376	0.68	29.5	3	4	5	3	4	0	3	0	4	sp|P36131|SPC34_YEAST:126:x:sp|P53267|DAM1_YEAST:330
1	SKLDLIEEVEPLVR-KSILHTIR-a2-b1	sp|Q03954|SPC19_YEAST	sp|P53267|DAM1_YEAST	inter-protein xl	AG_Herzog_rombaut_E1607_223.c.12651.12651.4_AG_Herzog_rombaut_E1607_223.c.12636.12636.4	59	256	197	8	2743.58	686.904	4	-0.6	5	5	4	7.89	0.59	0.54	0.05	0.08	625	0.37	29.45	3	9	14	1	4	0	1	1	3	sp|P53267|DAM1_YEAST:256:x:sp|Q03954|SPC19_YEAST:59
1	KQEQESLGSNSK-LNNNTNSKLR-a1-b8	sp|P69850|DAD3_YEAST	sp|P53267|DAM1_YEAST	inter-protein xl	AG_Herzog_rombaut_E1607_227.c.04906.04906.4_AG_Herzog_rombaut_E1607_227.c.04713.04713.4	83	252	169	10	2644.34	662.092	4	-1.2	2	8	8	8.65	0.25	0.17	0.09	0.04	285	0.8	29.39	5	7	7	3	5	0	3	0	5	sp|P53267|DAM1_YEAST:252:x:sp|P69850|DAD3_YEAST:83
1	SKLDLIEEVEPLVR-WTKPTASSSR-a2-b3	sp|Q03954|SPC19_YEAST	sp|P53168|DUO1_YEAST	inter-protein xl	AG_Herzog_rombaut_E1607_226.c.14753.14753.4_AG_Herzog_rombaut_E1607_226.c.14700.14700.4	59	236	177	10	2896.55	725.145	4	-1.8	3	5	4	7.96	0.48	0.4	0.08	0.07	904	0.51	29.32	0	7	11	4	1	0	4	1	0	sp|P53168|DUO1_YEAST:236:x:sp|Q03954|SPC19_YEAST:59
1	DRLDLNNKR-TLGDKLRK-a8-b5	sp|P36131|SPC34_YEAST	sp|Q03954|SPC19_YEAST	inter-protein xl	AG_Herzog_rombaut_E1607_227.c.07376.07376.4_AG_Herzog_rombaut_E1607_227.c.07387.07387.4	126	76	50	8	2210.25	553.571	4	0.5	1	7	6	8.45	0.34	0.06	0.28	0.06	181	0.63	29.29	3	4	3	3	7	0	3	0	3	sp|P36131|SPC34_YEAST:126:x:sp|Q03954|SPC19_YEAST:76
1	IGLVGTLLKGSVYSLILQR-LGRPGEKPIIHVPK-a9-b7	sp|P69850|DAD3_YEAST	sp|P36131|SPC34_YEAST	inter-protein xl	AG_Herzog_rombaut_E1607_224.c.14525.14525.4_AG_Herzog_rombaut_E1607_224.c.14503.14503.4	72	105	33	14	3707.23	927.815	4	1.3	13	8	8	8.26	0.36	0.32	0.05	0.05	922	0	29.14	5	9	13	3	5	0	3	0	5	sp|P36131|SPC34_YEAST:105:x:sp|P69850|DAD3_YEAST:72
1	VNPEKQSVSR-KSILHTIR-a5-b1	sp|P36131|SPC34_YEAST	sp|P53267|DAM1_YEAST	inter-protein xl	AG_Herzog_rombaut_E1607_226.c.06260.06260.4_AG_Herzog_rombaut_E1607_226.c.06193.06193.4	70	256	186	8	2247.27	562.825	4	-0.4	1	6	5	7.67	0.49	0.48	0.01	0.07	205	0.29	29.05	0	5	5	6	0	0	5	0	0	sp|P36131|SPC34_YEAST:70:x:sp|P53267|DAM1_YEAST:256
1	LISTTDKYFIEQR-SNLNNTTNKFPK-a7-b9	sp|Q12248|DAD1_YEAST	sp|P53168|DUO1_YEAST	inter-protein xl	AG_Herzog_rombaut_E1607_227.c.11317.11317.3_AG_Herzog_rombaut_E1607_227.c.11299.11299.3	18	33	15	12	3127.62	1043.55	3	-0.7	3	10	10	8.49	0.37	0.25	0.12	0.06	475	0	28.95	6	5	11	3	7	0	3	0	7	sp|P53168|DUO1_YEAST:33:x:sp|Q12248|DAD1_YEAST:18
1	LISTTDKYFIEQR-DTDMKR-a7-b5	sp|Q12248|DAD1_YEAST	sp|P36131|SPC34_YEAST	inter-protein xl	AG_Herzog_rombaut_E1607_227.c.10702.10702.4_AG_Herzog_rombaut_E1607_227.c.10628.10628.4	18	94	76	6	2515.27	629.825	4	1.9	2	4	4	8.11	0.38	0.3	0.08	0.06	390	0	28.46	2	11	7	2	2	0	2	0	2	sp|P36131|SPC34_YEAST:94:x:sp|Q12248|DAD1_YEAST:18
1	ASQNKQFNQPLFPSSQVR-WTKPTASSSR-a5-b3	sp|P53267|DAM1_YEAST	sp|P53168|DUO1_YEAST	inter-protein xl	AG_Herzog_rombaut_E1607_226.c.10587.10587.4_AG_Herzog_rombaut_E1607_226.c.10557.10557.4	171	236	65	10	3332.68	834.178	4	-2.4	2	6	6	8	0.43	0.35	0.08	0.06	647	0	28.46	3	12	9	3	3	0	3	0	3	sp|P53168|DUO1_YEAST:236:x:sp|P53267|DAM1_YEAST:171
1	SKLDLIEEVEPLVR-LNNNTNSKLR-a2-b8	sp|Q03954|SPC19_YEAST	sp|P53267|DAM1_YEAST	inter-protein xl	AG_Herzog_rombaut_E1607_227.c.14298.14298.4_AG_Herzog_rombaut_E1607_227.c.14270.14270.4	59	252	193	10	2949.61	738.409	4	-2.7	1	6	5	7.99	0.47	0.43	0.04	0.07	989	0.31	28.39	3	7	15	3	3	0	3	1	2	sp|P53267|DAM1_YEAST:252:x:sp|Q03954|SPC19_YEAST:59
1	ALSAVFKDDPQIQR-LNNNTNSKLR-a7-b8	sp|P36131|SPC34_YEAST	sp|P53267|DAM1_YEAST	inter-protein xl	AG_Herzog_rombaut_E1607_226.c.09749.09749.4_AG_Herzog_rombaut_E1607_226.c.09728.09728.4	169	252	83	10	2897.53	725.391	4	-0.5	2	6	6	8.13	0.4	0.32	0.08	0.06	497	0.82	28.35	4	9	12	2	4	0	2	0	4	sp|P36131|SPC34_YEAST:169:x:sp|P53267|DAM1_YEAST:252
1	WTKPTASSSR-KPTESR-a3-b1	sp|P53168|DUO1_YEAST	sp|P53267|DAM1_YEAST	inter-protein xl	AG_Herzog_rombaut_E1607_229.c.05840.05840.4_AG_Herzog_rombaut_E1607_229.c.05845.05845.4	236	320	84	6	1974.01	494.511	4	-2.4	3	4	2	8.08	0.37	0.35	0.02	0.05	396	0	28.27	1	9	6	3	1	1	2	1	0	sp|P53168|DUO1_YEAST:236:x:sp|P53267|DAM1_YEAST:320
1	LIKDCNHDEAYLLFK-SKLDLIEEVEPLVR-a3-b2	sp|P36131|SPC34_YEAST	sp|Q03954|SPC19_YEAST	inter-protein xl	AG_Herzog_rombaut_E1607_224.c.15326.15326.4_AG_Herzog_rombaut_E1607_224.c.15271.15271.4	53	59	6	14	3654.92	914.738	4	-0.6	7	5	5	6.9	0.67	0.02	0.65	0.11	567	0.46	28.17	2	3	2	8	13	0	3	0	2	sp|P36131|SPC34_YEAST:53:x:sp|Q03954|SPC19_YEAST:59
1	KQEQESLGSNSK-LNNNTNSKLRR-a1-b8	sp|P69850|DAD3_YEAST	sp|P53267|DAM1_YEAST	inter-protein xl	AG_Herzog_rombaut_E1607_227.c.04251.04251.5_AG_Herzog_rombaut_E1607_227.c.04198.04198.5	83	252	169	11	2800.44	561.096	5	-0.3	3	5	5	7.77	0.4	0.38	0.02	0.06	299	0.86	27.99	2	9	13	3	2	0	3	0	2	sp|P53267|DAM1_YEAST:252:x:sp|P69850|DAD3_YEAST:83
1	QLSLDLKALDETIK-VNPEKQSVSR-a7-b5	sp|P69850|DAD3_YEAST	sp|P36131|SPC34_YEAST	inter-protein xl	AG_Herzog_rombaut_E1607_227.c.12274.12274.4_AG_Herzog_rombaut_E1607_227.c.12272.12272.4	24	70	46	10	2866.57	717.65	4	1.4	2	9	9	8.05	0.25	0.08	0.16	0.04	186	0.68	27.86	2	7	5	6	3	0	6	0	3	sp|P36131|SPC34_YEAST:70:x:sp|P69850|DAD3_YEAST:24
1	SKLDLIEEVEPLVR-DGKEGVFDYVIKR-a2-b3	sp|Q03954|SPC19_YEAST	sp|P36131|SPC34_YEAST	inter-protein xl	AG_Herzog_rombaut_E1607_224.c.15958.15958.4_AG_Herzog_rombaut_E1607_224.c.15898.15898.4	59	79	20	13	3301.78	826.453	4	-0.7	3	6	5	7.41	0.51	0.44	0.07	0.08	454	0.88	27.77	1	7	11	4	2	0	4	1	1	sp|P36131|SPC34_YEAST:79:x:sp|Q03954|SPC19_YEAST:59
1	KPTESR-QKLENR-a1-b2	sp|P53267|DAM1_YEAST	sp|P53168|DUO1_YEAST	inter-protein xl	AG_Herzog_rombaut_E1607_230.c.03220.03220.3_AG_Herzog_rombaut_E1607_230.c.03190.03190.3	320	169	151	6	1640.88	547.969	3	-1	2	6	5	7.58	0.37	0.2	0.16	0.06	192	0.69	27.76	1	5	3	4	2	0	4	1	1	sp|P53168|DUO1_YEAST:169:x:sp|P53267|DAM1_YEAST:320
1	WTKPTASSSR-DTDMKR-a3-b5	sp|P53168|DUO1_YEAST	sp|P36131|SPC34_YEAST	inter-protein xl	AG_Herzog_rombaut_E1607_229.c.07269.07269.3_AG_Herzog_rombaut_E1607_229.c.07237.07237.3	236	94	142	6	2021.98	675.001	3	-2.1	1	6	5	8.17	0.29	0.26	0.03	0.04	372	0.79	27.5	3	6	6	1	5	0	1	1	4	sp|P36131|SPC34_YEAST:94:x:sp|P53168|DUO1_YEAST:236
1	KGEKDAAPAKPPNQGLNPR-VVNGPVTKNR-a4-b8	sp|P53168|DUO1_YEAST	sp|P53267|DAM1_YEAST	inter-protein xl	AG_Herzog_rombaut_E1607_223.c.04121.04121.5_AG_Herzog_rombaut_E1607_223.c.04087.04087.5	177	307	130	10	3207.74	642.555	5	-3.7	2	8	6	7.41	0.6	0.03	0.57	0.14	175	0.39	27.5	3	5	3	3	9	0	3	0	3	sp|P53168|DUO1_YEAST:177:x:sp|P53267|DAM1_YEAST:307
1	KKDEQGENDLAK-KDITR-a2-b1	sp|P53267|DAM1_YEAST	sp|P36131|SPC34_YEAST	inter-protein xl	AG_Herzog_rombaut_E1607_227.c.04014.04014.4_AG_Herzog_rombaut_E1607_227.c.03648.03648.4	156	46	110	5	2143.11	536.786	4	-0.3	2	4	4	7.8	0.19	0.12	0.08	0.04	338	0	26.97	1	8	5	3	1	0	3	0	1	sp|P36131|SPC34_YEAST:46:x:sp|P53267|DAM1_YEAST:156
1	KQEQESLGSNSK-MDSASKEETLEK-a1-b6	sp|P69850|DAD3_YEAST	sp|P35734|ASK1_YEAST	inter-protein xl	AG_Herzog_rombaut_E1607_226.c.06418.06418.4_AG_Herzog_rombaut_E1607_226.c.06385.06385.4	83	6	77	12	2838.34	710.593	4	-1.5	1	6	6	7.76	0.32	0.26	0.06	0.05	536	0.39	26.87	2	9	7	4	2	0	4	0	2	sp|P35734|ASK1_YEAST:6:x:sp|P69850|DAD3_YEAST:83
1	DAAPAKPPNQGLNPR-KKDEQGENDLAK-a6-b2	sp|P53168|DUO1_YEAST	sp|P53267|DAM1_YEAST	inter-protein xl	AG_Herzog_rombaut_E1607_226.c.05875.05875.4_AG_Herzog_rombaut_E1607_226.c.05525.05525.4	183	156	27	12	3056.55	765.145	4	-1.3	4	3	3	6.93	0.55	0.55	0.01	0.08	320	0.19	26.63	0	10	10	3	0	0	3	0	0	sp|P53168|DUO1_YEAST:183:x:sp|P53267|DAM1_YEAST:156
1	KGEKDAAPAKPPNQGLNPR-SYDNRDKR-a4-b7	sp|P53168|DUO1_YEAST	sp|P53267|DAM1_YEAST	inter-protein xl	AG_Herzog_rombaut_E1607_223.c.03381.03381.5_AG_Herzog_rombaut_E1607_223.c.03341.03341.5	177	194	17	8	3177.62	636.531	5	-3.5	2	6	5	7.22	0.35	0.18	0.16	0.07	365	0	26.46	2	10	5	1	5	0	1	1	4	sp|P53168|DUO1_YEAST:177:x:sp|P53267|DAM1_YEAST:194
1	DCNHDEAYLLFKVNPEK-WTKPTASSSR-a12-b3	sp|P36131|SPC34_YEAST	sp|P53168|DUO1_YEAST	inter-protein xl	AG_Herzog_rombaut_E1607_227.c.12233.12233.4_AG_Herzog_rombaut_E1607_227.c.12202.12202.4	65	236	171	10	3348.6	838.159	4	-1.7	1	9	7	7.91	0.29	0.08	0.21	0.06	344	0.65	26.38	2	4	9	5	4	0	4	1	3	sp|P36131|SPC34_YEAST:65:x:sp|P53168|DUO1_YEAST:236
1	DAAPAKPPNQGLNPR-KKDEQGENDLAK-a6-b1	sp|P53168|DUO1_YEAST	sp|P53267|DAM1_YEAST	inter-protein xl	AG_Herzog_rombaut_E1607_227.c.05762.05762.4_AG_Herzog_rombaut_E1607_227.c.05909.05909.4	183	155	28	12	3056.55	765.146	4	-0.1	1	5	5	6.88	0.57	0.55	0.02	0.08	299	0	26.32	2	6	10	3	2	0	3	0	2	sp|P53168|DUO1_YEAST:183:x:sp|P53267|DAM1_YEAST:155
1	LGRPGEKPIIHVPKEVYLNK-SSQGHVTKTTR-a14-b8	sp|P36131|SPC34_YEAST	sp|P53267|DAM1_YEAST	inter-protein xl	AG_Herzog_rombaut_E1607_223.c.07949.07949.6_AG_Herzog_rombaut_E1607_223.c.07862.07862.6	112	241	129	11	3625.02	605.178	6	2.6	8	4	4	7.31	0.47	0.43	0.04	0.06	481	0	26.09	3	10	10	1	3	0	1	0	3	sp|P36131|SPC34_YEAST:112:x:sp|P53267|DAM1_YEAST:241
1	VNPEKQSVSRR-YKQLSLDLK-a5-b2	sp|P36131|SPC34_YEAST	sp|P69850|DAD3_YEAST	inter-protein xl	AG_Herzog_rombaut_E1607_226.c.08279.08279.5_AG_Herzog_rombaut_E1607_226.c.08258.08258.5	70	17	53	9	2543.41	509.689	5	-0.1	1	5	5	6.82	0.5	0.28	0.23	0.08	237	0.44	25.59	2	2	3	7	5	0	2	0	3	sp|P36131|SPC34_YEAST:70:x:sp|P69850|DAD3_YEAST:17
1	KKDEQGENDLAK-KDITR-a1-b1	sp|P53267|DAM1_YEAST	sp|P36131|SPC34_YEAST	inter-protein xl	AG_Herzog_rombaut_E1607_227.c.03672.03672.4_AG_Herzog_rombaut_E1607_227.c.03648.03648.4	155	46	109	5	2143.11	536.785	4	-1.9	1	5	5	7.42	0.23	0.12	0.11	0.05	196	0	25.45	2	8	3	3	2	0	3	0	2	sp|P36131|SPC34_YEAST:46:x:sp|P53267|DAM1_YEAST:155
1	LGRPGEKPIIHVPKEVYLNK-LISTTDKYFIEQR-a14-b7	sp|P36131|SPC34_YEAST	sp|Q12248|DAD1_YEAST	inter-protein xl	AG_Herzog_rombaut_E1607_223.c.09798.09798.6_AG_Herzog_rombaut_E1607_223.c.09698.09698.6	112	18	94	13	4037.23	673.88	6	-1.1	2	11	9	7.41	0.3	0.11	0.19	0.05	428	0.59	25.13	3	5	6	7	5	0	5	1	4	sp|P36131|SPC34_YEAST:112:x:sp|Q12248|DAD1_YEAST:18
1	KGEKDAAPAKPPNQGLNPR-KPTESR-a4-b1	sp|P53168|DUO1_YEAST	sp|P53267|DAM1_YEAST	inter-protein xl	AG_Herzog_rombaut_E1607_223.c.03315.03315.5_AG_Herzog_rombaut_E1607_223.c.03287.03287.5	177	320	143	6	2841.5	569.308	5	-3.2	1	8	5	6.58	0.31	0.2	0.11	0.06	390	0	25	1	4	4	6	2	0	4	1	1	sp|P53168|DUO1_YEAST:177:x:sp|P53267|DAM1_YEAST:320
1	WTKPTASSSR-RKSILHTIR-a3-b2	sp|P53168|DUO1_YEAST	sp|P53267|DAM1_YEAST	inter-protein xl	AG_Herzog_rombaut_E1607_226.c.06845.06845.5_AG_Herzog_rombaut_E1607_226.c.06840.06840.5	236	256	20	9	2380.33	477.074	5	-1.5	2	5	5	7.07	0.31	0.25	0.06	0.05	430	0.44	24.7	2	8	5	3	2	0	3	0	2	sp|P53168|DUO1_YEAST:236:x:sp|P53267|DAM1_YEAST:256
1	EGVFDYVIKR-KSMGR-a9-b1	sp|P36131|SPC34_YEAST	sp|Q03954|SPC19_YEAST	inter-protein xl	AG_Herzog_rombaut_E1607_230.c.11888.11888.4_AG_Herzog_rombaut_E1607_230.c.11854.11854.4	88	79	9	5	1940.01	486.011	4	-2.9	1	3	3	6.4	0.6	0.58	0.01	0.07	475	0	24.63	1	2	10	2	1	0	2	0	1	sp|P36131|SPC34_YEAST:88:x:sp|Q03954|SPC19_YEAST:79
1	LISTTDKYFIEQR-KQEQESLGSNSK-a7-b1	sp|Q12248|DAD1_YEAST	sp|P69850|DAD3_YEAST	inter-protein xl	AG_Herzog_rombaut_E1607_226.c.09622.09622.4_AG_Herzog_rombaut_E1607_226.c.09614.09614.4	18	83	65	12	3084.56	772.148	4	-0.6	1	8	5	7.02	0.24	0.17	0.07	0.04	303	0.39	24.25	0	5	6	8	0	0	5	0	0	sp|P69850|DAD3_YEAST:83:x:sp|Q12248|DAD1_YEAST:18
1	IGLVGTLLKGSVYSLILQR-VVNGPVTKNR-a9-b8	sp|P69850|DAD3_YEAST	sp|P53267|DAM1_YEAST	inter-protein xl	AG_Herzog_rombaut_E1607_223.c.15198.15198.4_AG_Herzog_rombaut_E1607_223.c.15172.15172.4	72	307	235	10	3249.92	813.488	4	0.8	2	8	6	6.88	0.33	0.12	0.21	0.06	331	0.58	24.11	4	8	4	2	6	0	2	0	4	sp|P53267|DAM1_YEAST:307:x:sp|P69850|DAD3_YEAST:72
1	DAAPAKPPNQGLNPR-KPTESRHSVAKK-a6-b1	sp|P53168|DUO1_YEAST	sp|P53267|DAM1_YEAST	inter-protein xl	AG_Herzog_rombaut_E1607_226.c.08233.08233.4_AG_Herzog_rombaut_E1607_226.c.08209.08209.4	183	320	137	12	3049.63	763.416	4	-3.5	10	4	4	6.73	0.45	0.44	0.01	0.07	320	0.36	23.93	2	7	9	2	2	0	2	0	2	sp|P53168|DUO1_YEAST:183:x:sp|P53267|DAM1_YEAST:320
1	VVNGPVTKNR-TLGDKLRK-a8-b5	sp|P53267|DAM1_YEAST	sp|Q03954|SPC19_YEAST	inter-protein xl	AG_Herzog_rombaut_E1607_227.c.06614.06614.4_AG_Herzog_rombaut_E1607_227.c.06551.06551.4	307	76	231	8	2150.25	538.57	4	-2.3	1	6	5	6.52	0.4	0.33	0.07	0.06	154	0.54	23.87	3	2	5	3	3	0	2	0	3	sp|P53267|DAM1_YEAST:307:x:sp|Q03954|SPC19_YEAST:76
1	LISTTDKYFIEQR-LDLNNKR-a7-b6	sp|Q12248|DAD1_YEAST	sp|P36131|SPC34_YEAST	inter-protein xl	AG_Herzog_rombaut_E1607_227.c.11302.11302.4_AG_Herzog_rombaut_E1607_227.c.11264.11264.4	18	126	108	7	2622.4	656.608	4	-1.1	1	5	4	7.19	0.18	0.14	0.04	0.03	99	0.8	23.82	3	7	5	2	3	0	2	1	2	sp|P36131|SPC34_YEAST:126:x:sp|Q12248|DAD1_YEAST:18
1	VVNGPVTKNR-DRLDLNNKR-a8-b8	sp|P53267|DAM1_YEAST	sp|P36131|SPC34_YEAST	inter-protein xl	AG_Herzog_rombaut_E1607_226.c.06417.06417.4_AG_Herzog_rombaut_E1607_226.c.06372.06372.4	307	126	181	9	2363.3	591.834	4	0.4	1	4	4	6.29	0.59	0.56	0.03	0.09	171	0	23.81	2	3	9	1	3	0	1	0	3	sp|P36131|SPC34_YEAST:126:x:sp|P53267|DAM1_YEAST:307
1	MDSASKEETLEK-WTKPTASSSR-a6-b3	sp|P35734|ASK1_YEAST	sp|P53168|DUO1_YEAST	inter-protein xl	AG_Herzog_rombaut_E1607_227.c.08329.08329.4_AG_Herzog_rombaut_E1607_227.c.08119.08119.4	6	236	230	10	2624.26	657.073	4	-1.8	3	4	3	6.93	0.29	0.02	0.27	0.05	297	0	23.69	1	2	2	8	7	0	2	1	1	sp|P35734|ASK1_YEAST:6:x:sp|P53168|DUO1_YEAST:236
1	AVDSMSTLYFKPPGIFHNAILQGASNKASIR-VVNGPVTKNR-a27-b8	sp|P36131|SPC34_YEAST	sp|P53267|DAM1_YEAST	inter-protein xl	AG_Herzog_rombaut_E1607_224.c.11837.11837.5_AG_Herzog_rombaut_E1607_224.c.11810.11810.5	41	307	266	10	4553.43	911.695	5	2.7	1	6	5	6.54	0.49	0.19	0.31	0.12	240	0.6	23.59	3	5	13	1	5	0	1	1	4	sp|P36131|SPC34_YEAST:41:x:sp|P53267|DAM1_YEAST:307
1	IGLVGTLLKGSVYSLILQR-RLGRPGEKPIIHVPK-a9-b8	sp|P69850|DAD3_YEAST	sp|P36131|SPC34_YEAST	inter-protein xl	AG_Herzog_rombaut_E1607_223.c.13278.13278.5_AG_Herzog_rombaut_E1607_223.c.13234.13234.5	72	105	33	15	3863.32	773.672	5	-1.2	1	4	4	6.76	0.29	0.26	0.03	0.04	760	0	23.49	1	9	12	2	2	0	2	0	2	sp|P36131|SPC34_YEAST:105:x:sp|P69850|DAD3_YEAST:72
1	SKLDLIEEVEPLVR-RDGKEGVFDYVIK-a2-b4	sp|Q03954|SPC19_YEAST	sp|P36131|SPC34_YEAST	inter-protein xl	AG_Herzog_rombaut_E1607_223.c.14963.14963.4_AG_Herzog_rombaut_E1607_223.c.14908.14908.4	59	79	20	13	3301.78	826.452	4	-1.3	1	5	5	5.99	0.43	0.39	0.04	0.07	364	0.89	22.84	2	6	7	3	2	0	3	0	2	sp|P36131|SPC34_YEAST:79:x:sp|Q03954|SPC19_YEAST:59
1	ELQTNLQETTKQLDIMSK-VVNGPVTKNR-a11-b8	sp|P69852|HSK3_YEAST	sp|P53267|DAM1_YEAST	inter-protein xl	AG_Herzog_rombaut_E1607_227.c.11201.11201.4_AG_Herzog_rombaut_E1607_227.c.11155.11155.4	28	307	279	10	3339.76	835.949	4	-1.8	2	6	6	6.66	0.27	0.15	0.12	0.05	382	0.46	22.78	4	5	9	2	4	0	2	0	4	sp|P53267|DAM1_YEAST:307:x:sp|P69852|HSK3_YEAST:28
1	KGEKDAAPAKPPNQGLNPR-SKLDLIEEVEPLVRTLGDK-a1-b2	sp|P53168|DUO1_YEAST	sp|Q03954|SPC19_YEAST	inter-protein xl	AG_Herzog_rombaut_E1607_223.c.06468.06468.6_AG_Herzog_rombaut_E1607_223.c.06142.06142.6	174	59	115	19	4278.33	714.062	6	0.8	1	4	4	5.63	0.52	0.51	0.01	0.08	171	0	22.35	1	10	7	3	1	0	3	0	1	sp|P53168|DUO1_YEAST:174:x:sp|Q03954|SPC19_YEAST:59
1	KGEKDAAPAKPPNQGLNPR-SKLDLIEEVEPLVRTLGDK-a10-b2	sp|P53168|DUO1_YEAST	sp|Q03954|SPC19_YEAST	inter-protein xl	AG_Herzog_rombaut_E1607_223.c.06468.06468.6_AG_Herzog_rombaut_E1607_223.c.06543.06543.6	183	59	124	19	4278.33	714.062	6	0.8	3	9	8	5.77	0.51	0.46	0.05	0.08	161	0.25	22.21	6	5	7	3	6	0	3	1	5	sp|P53168|DUO1_YEAST:183:x:sp|Q03954|SPC19_YEAST:59
1	NVTAALKNNLPVYVNQVHEVCK-ALDETIKELNYSQHR-a7-b7	sp|P53168|DUO1_YEAST	sp|P69850|DAD3_YEAST	inter-protein xl	AG_Herzog_rombaut_E1607_223.c.11336.11336.5_AG_Herzog_rombaut_E1607_223.c.11309.11309.5	86	31	55	15	4463.28	893.664	5	-1.9	2	5	5	6.41	0.31	0.29	0.03	0.04	562	0.34	22.1	1	11	7	4	1	0	4	0	1	sp|P53168|DUO1_YEAST:86:x:sp|P69850|DAD3_YEAST:31

## Sheet: Dam1_INTRA
Rank	Id	Protein1	Protein2	XLType	Spectrum	AbsPos1	AbsPos2	deltaAA	shortestPep	Mr	Mz	z	Error_rel[ppm]	nseen	mions	mions_uniq	MatchOdds	TIC	TicA	TicB	WTIC	intsum	deltaS	ld-Score	MS2	AlphaCions	AlphaXions	BetaCions	BetaXions	sharedCions	minCions_uniq	sharedXions	minXions_uniq	uxID	comment
1	TLGDKLR-KSMGR-a5-b1	sp|Q03954|SPC19_YEAST	sp|Q03954|SPC19_YEAST	intra-protein xl	AG_Herzog_rombaut_E1607_229.c.07894.07894.4_AG_Herzog_rombaut_E1607_229.c.07432.07432.4	76	79	3	5	1516.84	380.217	4	-1.8	49	6	5	10.44	0.83	0.79	0.04	0.12	118	0.54	45.66	2	3	6	3	3	0	3	1	2	sp|Q03954|SPC19_YEAST:76:x:sp|Q03954|SPC19_YEAST:79
1	ALSAVFKDDPQIQR-VNPEKQSVSR-a7-b5	sp|P36131|SPC34_YEAST	sp|P36131|SPC34_YEAST	intra-protein xl	AG_Herzog_rombaut_E1607_226.c.09410.09410.4_AG_Herzog_rombaut_E1607_226.c.09397.09397.4	169	70	99	10	2867.51	717.886	4	-0.8	2	12	11	10.94	0.51	0.28	0.23	0.08	393	0	39.23	4	11	11	6	6	0	6	1	5	sp|P36131|SPC34_YEAST:169:x:sp|P36131|SPC34_YEAST:70
1	EVYLNKDR-LDLNNKR-a6-b6	sp|P36131|SPC34_YEAST	sp|P36131|SPC34_YEAST	intra-protein xl	AG_Herzog_rombaut_E1607_230.c.09183.09183.3_AG_Herzog_rombaut_E1607_230.c.09160.09160.3	118	126	8	7	2045.09	682.703	3	-2.8	27	12	7	11.43	0.42	0.28	0.14	0.07	435	0.74	38.66	4	4	11	4	8	1	3	4	4	sp|P36131|SPC34_YEAST:118:x:sp|P36131|SPC34_YEAST:126
1	VVNGPVTKNR-KPTESR-a8-b1	sp|P53267|DAM1_YEAST	sp|P53267|DAM1_YEAST	intra-protein xl	AG_Herzog_rombaut_E1607_229.c.04280.04280.4_AG_Herzog_rombaut_E1607_229.c.04292.04292.4	307	320	13	6	1937.07	485.275	4	0.2	38	6	6	9.5	0.64	0.62	0.01	0.08	159	0.46	38.14	2	4	10	4	2	0	4	0	2	sp|P53267|DAM1_YEAST:307:x:sp|P53267|DAM1_YEAST:320
1	LDLNNKR-KDITR-a6-b1	sp|P36131|SPC34_YEAST	sp|P36131|SPC34_YEAST	intra-protein xl	AG_Herzog_rombaut_E1607_230.c.07063.07063.4_AG_Herzog_rombaut_E1607_230.c.07040.07040.4	126	46	80	5	1640.92	411.237	4	-2.2	3	6	5	10.29	0.67	0.64	0.03	0.1	207	0.85	37.81	2	3	10	2	4	0	2	1	3	sp|P36131|SPC34_YEAST:126:x:sp|P36131|SPC34_YEAST:46
1	LNNNTNSKLR-VVNGPVTKNR-a8-b8	sp|P53267|DAM1_YEAST	sp|P53267|DAM1_YEAST	intra-protein xl	AG_Herzog_rombaut_E1607_229.c.05969.05969.3_AG_Herzog_rombaut_E1607_229.c.05989.05989.3	252	307	55	10	2393.31	798.779	3	-0.2	12	14	11	10.71	0.45	0.08	0.37	0.07	417	0.62	37.55	6	7	7	4	10	0	4	0	7	sp|P53267|DAM1_YEAST:252:x:sp|P53267|DAM1_YEAST:307
1	LGRPGEKPIIHVPK-DTDMKR-a7-b5	sp|P36131|SPC34_YEAST	sp|P36131|SPC34_YEAST	intra-protein xl	AG_Herzog_rombaut_E1607_227.c.07313.07313.4_AG_Herzog_rombaut_E1607_227.c.07301.07301.4	105	94	11	6	2442.34	611.593	4	-0.3	6	8	8	10.78	0.48	0.29	0.19	0.09	383	0	37.43	4	9	8	3	5	0	3	0	5	sp|P36131|SPC34_YEAST:105:x:sp|P36131|SPC34_YEAST:94
1	KEILDLR-QKLENR-a1-b2	sp|P53168|DUO1_YEAST	sp|P53168|DUO1_YEAST	intra-protein xl	AG_Herzog_rombaut_E1607_229.c.09031.09031.4_AG_Herzog_rombaut_E1607_229.c.09005.09005.4	161	169	8	6	1810.03	453.516	4	-0.3	2	8	7	10.5	0.46	0.36	0.09	0.07	486	0.72	37.21	2	6	7	4	4	0	4	1	3	sp|P53168|DUO1_YEAST:161:x:sp|P53168|DUO1_YEAST:169
1	DRLDLNNKR-KDITR-a8-b1	sp|P36131|SPC34_YEAST	sp|P36131|SPC34_YEAST	intra-protein xl	AG_Herzog_rombaut_E1607_227.c.06171.06171.4_AG_Herzog_rombaut_E1607_227.c.06094.06094.4	126	46	80	5	1912.05	479.02	4	-1	9	8	7	11.09	0.37	0.19	0.18	0.07	330	0.67	37.14	4	7	7	3	5	0	3	1	4	sp|P36131|SPC34_YEAST:126:x:sp|P36131|SPC34_YEAST:46
1	SKLDLIEEVEPLVR-TLGDKLR-a2-b5	sp|Q03954|SPC19_YEAST	sp|Q03954|SPC19_YEAST	intra-protein xl	AG_Herzog_rombaut_E1607_223.c.14219.14219.4_AG_Herzog_rombaut_E1607_223.c.14212.14212.4	59	76	17	7	2578.46	645.622	4	-0.3	8	6	5	9.8	0.6	0.56	0.04	0.08	764	0.78	37.11	2	12	13	3	3	0	3	1	2	sp|Q03954|SPC19_YEAST:59:x:sp|Q03954|SPC19_YEAST:76
1	LIKDCNHDEAYLLFK-KDITR-a3-b1	sp|P36131|SPC34_YEAST	sp|P36131|SPC34_YEAST	intra-protein xl	AG_Herzog_rombaut_E1607_226.c.10634.10634.5_AG_Herzog_rombaut_E1607_226.c.10618.10618.5	53	46	7	5	2647.36	530.48	5	-1.8	8	6	6	10.18	0.61	0.5	0.11	0.09	174	0.19	36.96	2	8	15	3	3	0	3	0	3	sp|P36131|SPC34_YEAST:46:x:sp|P36131|SPC34_YEAST:53
1	AERKPTESR-KSILHTIR-a4-b1	sp|P53267|DAM1_YEAST	sp|P53267|DAM1_YEAST	intra-protein xl	AG_Herzog_rombaut_E1607_227.c.04997.04997.5_AG_Herzog_rombaut_E1607_227.c.04963.04963.5	320	256	64	8	2177.22	436.452	5	-2.2	3	12	11	10.85	0.29	0.19	0.11	0.05	165	0.67	36.55	2	7	9	7	5	0	7	1	4	sp|P53267|DAM1_YEAST:256:x:sp|P53267|DAM1_YEAST:320
1	KSILHTIR-KPTESR-a1-b1	sp|P53267|DAM1_YEAST	sp|P53267|DAM1_YEAST	intra-protein xl	AG_Herzog_rombaut_E1607_226.c.04808.04808.4_AG_Herzog_rombaut_E1607_226.c.04795.04795.4	256	320	64	6	1821.05	456.269	4	-0.3	13	11	10	11.04	0.33	0.14	0.19	0.06	544	0.79	36.45	3	7	7	6	5	0	6	1	4	sp|P53267|DAM1_YEAST:256:x:sp|P53267|DAM1_YEAST:320
1	SSQGHVTKTTR-LNNNTNSKLR-a8-b8	sp|P53267|DAM1_YEAST	sp|P53267|DAM1_YEAST	intra-protein xl	AG_Herzog_rombaut_E1607_226.c.03549.03549.4_AG_Herzog_rombaut_E1607_226.c.03510.03510.4	241	252	11	10	2511.31	628.836	4	-1.7	3	12	10	10.6	0.42	0.06	0.36	0.07	244	0.67	35.91	6	3	9	4	10	0	3	2	7	sp|P53267|DAM1_YEAST:241:x:sp|P53267|DAM1_YEAST:252
1	DGKEGVFDYVIKR-LDLNNKR-a3-b6	sp|P36131|SPC34_YEAST	sp|P36131|SPC34_YEAST	intra-protein xl	AG_Herzog_rombaut_E1607_227.c.11889.11889.4_AG_Herzog_rombaut_E1607_227.c.11834.11834.4	79	126	47	7	2534.34	634.594	4	-1.7	4	10	7	9.55	0.56	0.06	0.5	0.12	279	0.79	35.68	3	12	4	4	6	0	4	1	3	sp|P36131|SPC34_YEAST:126:x:sp|P36131|SPC34_YEAST:79
1	KDEQGENDLAK-GIKRK-a1-b3	sp|P53267|DAM1_YEAST	sp|P53267|DAM1_YEAST	intra-protein xl	AG_Herzog_rombaut_E1607_227.c.02840.02840.4_AG_Herzog_rombaut_E1607_227.c.02820.02820.4	156	153	3	5	1984.06	497.022	4	-0.7	17	4	3	10.12	0.51	0.48	0.03	0.06	631	0	35.62	3	10	12	1	3	0	1	1	2	sp|P53267|DAM1_YEAST:153:x:sp|P53267|DAM1_YEAST:156
1	EGVFDYVIKR-DRLDLNNKR-a9-b8	sp|P36131|SPC34_YEAST	sp|P36131|SPC34_YEAST	intra-protein xl	AG_Herzog_rombaut_E1607_227.c.11933.11933.5_AG_Herzog_rombaut_E1607_227.c.11911.11911.5	88	126	38	9	2505.33	502.074	5	-0.8	9	8	8	9.78	0.58	0.55	0.04	0.09	268	0.7	35.37	2	6	10	4	4	0	4	0	4	sp|P36131|SPC34_YEAST:126:x:sp|P36131|SPC34_YEAST:88
1	LGRPGEKPIIHVPK-DRLDLNNKR-a7-b8	sp|P36131|SPC34_YEAST	sp|P36131|SPC34_YEAST	intra-protein xl	AG_Herzog_rombaut_E1607_224.c.07243.07243.6_AG_Herzog_rombaut_E1607_224.c.07201.07201.6	105	126	21	9	2820.6	471.109	6	-1.5	4	12	11	9.93	0.44	0.17	0.26	0.08	329	0.54	35.11	4	8	5	6	6	0	6	0	5	sp|P36131|SPC34_YEAST:105:x:sp|P36131|SPC34_YEAST:126
1	DAAPAKPPNQGLNPR-QKLENR-a6-b2	sp|P53168|DUO1_YEAST	sp|P53168|DUO1_YEAST	intra-protein xl	AG_Herzog_rombaut_E1607_227.c.06321.06321.4_AG_Herzog_rombaut_E1607_227.c.06451.06451.4	183	169	14	6	2469.31	618.336	4	1	31	6	5	9.65	0.46	0.44	0.02	0.06	310	0	35.09	3	11	9	3	3	0	3	1	2	sp|P53168|DUO1_YEAST:169:x:sp|P53168|DUO1_YEAST:183
1	VVNGPVTKNR-KSILHTIR-a8-b1	sp|P53267|DAM1_YEAST	sp|P53267|DAM1_YEAST	intra-protein xl	AG_Herzog_rombaut_E1607_226.c.06627.06627.3_AG_Herzog_rombaut_E1607_226.c.06595.06595.3	307	256	51	8	2187.28	730.102	3	-1.6	8	11	7	9.59	0.59	0.56	0.03	0.09	344	0	35.08	4	4	12	7	4	0	4	1	3	sp|P53267|DAM1_YEAST:256:x:sp|P53267|DAM1_YEAST:307
1	LGRPGEKPIIHVPKEVYLNK-DRLDLNNKR-a14-b8	sp|P36131|SPC34_YEAST	sp|P36131|SPC34_YEAST	intra-protein xl	AG_Herzog_rombaut_E1607_223.c.07663.07663.7_AG_Herzog_rombaut_E1607_223.c.07563.07563.7	112	126	14	9	3567.01	510.58	7	0.3	20	12	9	9.41	0.65	0.07	0.58	0.16	194	0.36	35.02	4	10	4	5	7	0	5	0	4	sp|P36131|SPC34_YEAST:112:x:sp|P36131|SPC34_YEAST:126
1	AVDSMSTLYFKPPGIFHNAILQGASNKASIR-KDITR-a27-b1	sp|P36131|SPC34_YEAST	sp|P36131|SPC34_YEAST	intra-protein xl	AG_Herzog_rombaut_E1607_224.c.12345.12345.5_AG_Herzog_rombaut_E1607_224.c.12235.12235.5	41	46	5	5	4102.16	821.441	5	-0.9	19	3	3	8.88	0.78	0.77	0.01	0.08	166	0.88	34.73	1	8	20	2	1	0	2	0	1	sp|P36131|SPC34_YEAST:41:x:sp|P36131|SPC34_YEAST:46
1	LNNNTNSKLR-KSILHTIR-a8-b1	sp|P53267|DAM1_YEAST	sp|P53267|DAM1_YEAST	intra-protein xl	AG_Herzog_rombaut_E1607_227.c.06804.06804.4_AG_Herzog_rombaut_E1607_227.c.06742.06742.4	252	256	4	8	2277.29	570.33	4	-1.2	23	13	5	10.02	0.34	0.26	0.08	0.05	266	0.74	34.6	3	4	9	9	5	1	3	3	2	sp|P53267|DAM1_YEAST:252:x:sp|P53267|DAM1_YEAST:256
1	DGKEGVFDYVIKR-DTDMKR-a3-b5	sp|P36131|SPC34_YEAST	sp|P36131|SPC34_YEAST	intra-protein xl	AG_Herzog_rombaut_E1607_226.c.11182.11182.4_AG_Herzog_rombaut_E1607_226.c.11146.11146.4	79	94	15	6	2427.21	607.809	4	-1.8	5	8	6	10.06	0.32	0.1	0.22	0.07	207	0.68	34.14	4	12	6	3	5	0	3	2	3	sp|P36131|SPC34_YEAST:79:x:sp|P36131|SPC34_YEAST:94
1	ASQNKQFNQPLFPSSQVR-KKDEQGENDLAK-a5-b2	sp|P53267|DAM1_YEAST	sp|P53267|DAM1_YEAST	intra-protein xl	AG_Herzog_rombaut_E1607_223.c.06915.06915.4_AG_Herzog_rombaut_E1607_223.c.07084.07084.4	171	156	15	12	3586.79	897.706	4	-2.9	26	10	10	9.5	0.52	0.47	0.05	0.07	821	0.47	33.94	4	9	16	6	4	0	6	0	4	sp|P53267|DAM1_YEAST:156:x:sp|P53267|DAM1_YEAST:171
1	IGLVGTLLKGSVYSLILQR-KQEQESLGSNSK-a9-b1	sp|P69850|DAD3_YEAST	sp|P69850|DAD3_YEAST	intra-protein xl	AG_Herzog_rombaut_E1607_223.c.14846.14846.3_AG_Herzog_rombaut_E1607_223.c.14830.14830.3	72	83	11	12	3500.94	1167.99	3	-0.7	25	12	12	9.55	0.39	0.31	0.08	0.06	641	0.69	33.85	4	11	15	8	4	0	8	0	4	sp|P69850|DAD3_YEAST:72:x:sp|P69850|DAD3_YEAST:83
1	EGVFDYVIKR-LDLNNKR-a9-b6	sp|P36131|SPC34_YEAST	sp|P36131|SPC34_YEAST	intra-protein xl	AG_Herzog_rombaut_E1607_229.c.12570.12570.3_AG_Herzog_rombaut_E1607_229.c.12538.12538.3	88	126	38	7	2234.2	745.743	3	-0.4	5	7	6	9.6	0.41	0.38	0.03	0.06	394	0.77	33.82	3	6	10	4	3	0	4	1	2	sp|P36131|SPC34_YEAST:126:x:sp|P36131|SPC34_YEAST:88
1	DGKEGVFDYVIKR-LDLNNKRR-a3-b6	sp|P36131|SPC34_YEAST	sp|P36131|SPC34_YEAST	intra-protein xl	AG_Herzog_rombaut_E1607_227.c.10768.10768.5_AG_Herzog_rombaut_E1607_227.c.10671.10671.5	79	126	47	8	2690.45	539.097	5	-0.9	3	10	6	8.95	0.68	0.04	0.63	0.14	209	0.7	33.75	4	8	5	2	8	0	2	1	4	sp|P36131|SPC34_YEAST:126:x:sp|P36131|SPC34_YEAST:79
1	SKLDLIEEVEPLVR-KSMGR-a2-b1	sp|Q03954|SPC19_YEAST	sp|Q03954|SPC19_YEAST	intra-protein xl	AG_Herzog_rombaut_E1607_227.c.14176.14176.4_AG_Herzog_rombaut_E1607_227.c.14155.14155.4	59	79	20	5	2354.28	589.579	4	-1.4	2	3	3	8.8	0.58	0.58	0.01	0.07	578	0.36	33.73	0	11	12	3	0	0	3	0	0	sp|Q03954|SPC19_YEAST:59:x:sp|Q03954|SPC19_YEAST:79
1	LNNNTNSKLRR-VVNGPVTKNR-a8-b8	sp|P53267|DAM1_YEAST	sp|P53267|DAM1_YEAST	intra-protein xl	AG_Herzog_rombaut_E1607_227.c.04945.04945.4_AG_Herzog_rombaut_E1607_227.c.04808.04808.4	252	307	55	10	2549.41	638.361	4	-0.8	12	8	7	9.18	0.61	0.07	0.54	0.1	168	0.76	33.41	5	1	7	4	7	0	1	1	6	sp|P53267|DAM1_YEAST:252:x:sp|P53267|DAM1_YEAST:307
1	VVNGPVTKNR-HSVAKK-a8-b5	sp|P53267|DAM1_YEAST	sp|P53267|DAM1_YEAST	intra-protein xl	AG_Herzog_rombaut_E1607_227.c.02816.02816.3_AG_Herzog_rombaut_E1607_227.c.02803.02803.3	307	330	23	6	1889.08	630.702	3	-0.5	4	5	5	9.3	0.46	0.43	0.02	0.06	256	0.38	33.32	2	5	9	3	2	0	3	0	2	sp|P53267|DAM1_YEAST:307:x:sp|P53267|DAM1_YEAST:330
1	DAAPAKPPNQGLNPR-WTKPTASSSR-a6-b3	sp|P53168|DUO1_YEAST	sp|P53168|DUO1_YEAST	intra-protein xl	AG_Herzog_rombaut_E1607_226.c.08134.08134.4_AG_Herzog_rombaut_E1607_226.c.07971.07971.4	183	236	53	10	2802.44	701.618	4	-0.3	4	9	9	9.11	0.44	0.38	0.06	0.06	460	0.17	33.18	3	10	7	5	4	0	5	0	4	sp|P53168|DUO1_YEAST:183:x:sp|P53168|DUO1_YEAST:236
1	LNNNTNSKLRR-SSQGHVTKTTR-a8-b8	sp|P53267|DAM1_YEAST	sp|P53267|DAM1_YEAST	intra-protein xl	AG_Herzog_rombaut_E1607_226.c.03028.03028.5_AG_Herzog_rombaut_E1607_226.c.03048.03048.5	252	241	11	11	2667.41	534.49	5	-1.5	3	9	7	9.44	0.39	0.3	0.09	0.06	286	0.7	32.84	5	3	6	6	8	0	3	2	4	sp|P53267|DAM1_YEAST:241:x:sp|P53267|DAM1_YEAST:252
1	VNPEKQSVSRR-DTDMKR-a5-b5	sp|P36131|SPC34_YEAST	sp|P36131|SPC34_YEAST	intra-protein xl	AG_Herzog_rombaut_E1607_230.c.04732.04732.4_AG_Herzog_rombaut_E1607_230.c.04691.04691.4	70	94	24	6	2201.12	551.288	4	-0.2	9	8	7	9.09	0.6	0.3	0.3	0.11	279	0	32.74	4	2	6	3	7	0	2	1	5	sp|P36131|SPC34_YEAST:70:x:sp|P36131|SPC34_YEAST:94
1	ALSAVFKDDPQIQR-DRLDLNNKR-a7-b8	sp|P36131|SPC34_YEAST	sp|P36131|SPC34_YEAST	intra-protein xl	AG_Herzog_rombaut_E1607_227.c.10333.10333.4_AG_Herzog_rombaut_E1607_227.c.10349.10349.4	169	126	43	9	2867.52	717.889	4	-0.9	3	7	6	8.77	0.53	0.5	0.04	0.07	313	0.89	32.71	2	11	15	3	4	0	3	1	3	sp|P36131|SPC34_YEAST:126:x:sp|P36131|SPC34_YEAST:169
1	ALSAVFKDDPQIQR-DTDMKR-a7-b5	sp|P36131|SPC34_YEAST	sp|P36131|SPC34_YEAST	intra-protein xl	AG_Herzog_rombaut_E1607_226.c.10047.10047.4_AG_Herzog_rombaut_E1607_226.c.09937.09937.4	169	94	75	6	2489.26	623.322	4	-1.1	2	6	5	9.42	0.41	0.31	0.1	0.06	493	0.7	32.69	3	10	8	2	4	0	2	1	3	sp|P36131|SPC34_YEAST:169:x:sp|P36131|SPC34_YEAST:94
1	SSQGHVTKTTR-KSILHTIR-a8-b1	sp|P53267|DAM1_YEAST	sp|P53267|DAM1_YEAST	intra-protein xl	AG_Herzog_rombaut_E1607_226.c.04621.04621.5_AG_Herzog_rombaut_E1607_226.c.04589.04589.5	241	256	15	8	2305.29	462.065	5	-0.4	7	11	6	9.52	0.39	0.24	0.15	0.06	235	0.75	32.55	3	2	10	5	6	0	2	2	4	sp|P53267|DAM1_YEAST:241:x:sp|P53267|DAM1_YEAST:256
1	SYDNRDKR-KPTESR-a7-b1	sp|P53267|DAM1_YEAST	sp|P53267|DAM1_YEAST	intra-protein xl	AG_Herzog_rombaut_E1607_229.c.02652.02652.4_AG_Herzog_rombaut_E1607_229.c.02634.02634.4	194	320	126	6	1906.95	477.745	4	-0.5	3	8	7	9.11	0.38	0.17	0.21	0.07	118	0.69	32.52	3	4	5	5	3	0	4	0	3	sp|P53267|DAM1_YEAST:194:x:sp|P53267|DAM1_YEAST:320
1	LGRPGEKPIIHVPK-KDITR-a7-b1	sp|P36131|SPC34_YEAST	sp|P36131|SPC34_YEAST	intra-protein xl	AG_Herzog_rombaut_E1607_223.c.05857.05857.5_AG_Herzog_rombaut_E1607_223.c.05809.05809.5	105	46	59	5	2309.35	462.878	5	-2.4	1	6	6	9.67	0.29	0.17	0.12	0.06	529	0.27	32.5	2	8	7	3	3	0	3	0	3	sp|P36131|SPC34_YEAST:105:x:sp|P36131|SPC34_YEAST:46
1	TMSQYHPSSSHDVAKIIR-KEKDEIR-a15-b1	sp|P36131|SPC34_YEAST	sp|P36131|SPC34_YEAST	intra-protein xl	AG_Herzog_rombaut_E1607_224.c.05205.05205.4_AG_Herzog_rombaut_E1607_224.c.05131.05131.4	274	278	4	7	3110.58	778.653	4	0.1	14	7	5	9.02	0.52	0.47	0.06	0.07	259	0.8	32.32	3	7	14	4	3	1	3	1	2	sp|P36131|SPC34_YEAST:274:x:sp|P36131|SPC34_YEAST:278
1	RLGRPGEKPIIHVPK-DTDMKR-a8-b5	sp|P36131|SPC34_YEAST	sp|P36131|SPC34_YEAST	intra-protein xl	AG_Herzog_rombaut_E1607_226.c.06534.06534.5_AG_Herzog_rombaut_E1607_226.c.06500.06500.5	105	94	11	6	2598.45	520.697	5	1.2	6	8	8	9.37	0.4	0.1	0.31	0.1	207	0.69	32.17	5	5	8	2	6	0	2	0	6	sp|P36131|SPC34_YEAST:105:x:sp|P36131|SPC34_YEAST:94
1	VVNGPVTKNR-RKSILHTIR-a8-b2	sp|P53267|DAM1_YEAST	sp|P53267|DAM1_YEAST	intra-protein xl	AG_Herzog_rombaut_E1607_227.c.05851.05851.4_AG_Herzog_rombaut_E1607_227.c.05817.05817.4	307	256	51	9	2343.39	586.854	4	-0.5	7	6	5	8.67	0.66	0.65	0.01	0.1	160	0	32.02	3	3	10	2	4	0	2	1	3	sp|P53267|DAM1_YEAST:256:x:sp|P53267|DAM1_YEAST:307
1	RLGRPGEKPIIHVPKEVYLNK-DRLDLNNKR-a15-b8	sp|P36131|SPC34_YEAST	sp|P36131|SPC34_YEAST	intra-protein xl	AG_Herzog_rombaut_E1607_224.c.07692.07692.7_AG_Herzog_rombaut_E1607_224.c.07681.07681.7	112	126	14	9	3723.1	532.88	7	-0.8	10	8	7	9.53	0.42	0.28	0.13	0.07	585	0.63	32.02	2	11	17	4	4	0	4	1	3	sp|P36131|SPC34_YEAST:112:x:sp|P36131|SPC34_YEAST:126
1	DGKEGVFDYVIK-EVYLNKDR-a3-b6	sp|P36131|SPC34_YEAST	sp|P36131|SPC34_YEAST	intra-protein xl	AG_Herzog_rombaut_E1607_226.c.12862.12862.4_AG_Herzog_rombaut_E1607_226.c.12803.12803.4	79	118	39	8	2542.29	636.581	4	-0.4	1	8	8	8.92	0.42	0.11	0.31	0.08	321	0.34	31.66	4	6	6	3	5	0	3	0	5	sp|P36131|SPC34_YEAST:118:x:sp|P36131|SPC34_YEAST:79
1	RDGKEGVFDYVIK-DRLDLNNKR-a4-b8	sp|P36131|SPC34_YEAST	sp|P36131|SPC34_YEAST	intra-protein xl	AG_Herzog_rombaut_E1607_226.c.10760.10760.4_AG_Herzog_rombaut_E1607_226.c.10739.10739.4	79	126	47	9	2805.47	702.377	4	-0.9	3	9	7	9.07	0.55	0.36	0.19	0.09	495	0.78	31.6	5	5	9	4	5	1	3	1	4	sp|P36131|SPC34_YEAST:126:x:sp|P36131|SPC34_YEAST:79
1	DGKEGVFDYVIKR-DRLDLNNKR-a3-b8	sp|P36131|SPC34_YEAST	sp|P36131|SPC34_YEAST	intra-protein xl	AG_Herzog_rombaut_E1607_227.c.11394.11394.5_AG_Herzog_rombaut_E1607_227.c.11353.11353.5	79	126	47	9	2805.48	562.103	5	0.1	9	6	5	8.72	0.54	0.42	0.12	0.08	276	0.5	31.47	2	9	8	4	2	0	4	1	1	sp|P36131|SPC34_YEAST:126:x:sp|P36131|SPC34_YEAST:79
1	DRLDLNNKR-RDTDMKR-a8-b6	sp|P36131|SPC34_YEAST	sp|P36131|SPC34_YEAST	intra-protein xl	AG_Herzog_rombaut_E1607_227.c.05114.05114.4_AG_Herzog_rombaut_E1607_227.c.05084.05084.4	126	94	32	7	2201.14	551.293	4	3	1	7	3	9.05	0.36	0.22	0.14	0.06	300	0.36	31.19	3	6	6	2	5	1	1	3	2	sp|P36131|SPC34_YEAST:126:x:sp|P36131|SPC34_YEAST:94
1	EGVFDYVIKR-VNPEKQSVSR-a9-b5	sp|P36131|SPC34_YEAST	sp|P36131|SPC34_YEAST	intra-protein xl	AG_Herzog_rombaut_E1607_227.c.11063.11063.3_AG_Herzog_rombaut_E1607_227.c.11040.11040.3	88	70	18	10	2505.32	836.115	3	-0.4	6	9	8	8.94	0.44	0.16	0.28	0.07	247	0	30.74	5	2	7	4	9	0	2	1	6	sp|P36131|SPC34_YEAST:70:x:sp|P36131|SPC34_YEAST:88
1	VNPEKQSVSR-RDTDMKR-a5-b6	sp|P36131|SPC34_YEAST	sp|P36131|SPC34_YEAST	intra-protein xl	AG_Herzog_rombaut_E1607_227.c.03912.03912.4_AG_Herzog_rombaut_E1607_227.c.03763.03763.4	70	94	24	7	2201.12	551.287	4	-2	8	3	2	7.54	0.64	0.63	0.02	0.09	231	0.69	30.49	2	6	8	1	2	0	1	1	1	sp|P36131|SPC34_YEAST:70:x:sp|P36131|SPC34_YEAST:94
1	LGRPGEKPIIHVPKEVYLNK-DTDMKR-a14-b5	sp|P36131|SPC34_YEAST	sp|P36131|SPC34_YEAST	intra-protein xl	AG_Herzog_rombaut_E1607_223.c.07255.07255.6_AG_Herzog_rombaut_E1607_223.c.07222.07222.6	112	94	18	6	3188.73	532.463	6	-1.5	4	8	7	8.67	0.5	0.08	0.41	0.15	145	0.77	30.45	3	6	6	2	6	0	2	1	5	sp|P36131|SPC34_YEAST:112:x:sp|P36131|SPC34_YEAST:94
1	EVYLNKDRLDLNNK-EGVFDYVIKR-a6-b9	sp|P36131|SPC34_YEAST	sp|P36131|SPC34_YEAST	intra-protein xl	AG_Herzog_rombaut_E1607_227.c.13186.13186.3_AG_Herzog_rombaut_E1607_227.c.13187.13187.3	118	88	30	10	3095.62	1032.88	3	-2.5	10	9	8	9.09	0.34	0.24	0.1	0.05	225	0	30.39	4	7	13	2	7	0	2	1	6	sp|P36131|SPC34_YEAST:118:x:sp|P36131|SPC34_YEAST:88
1	EGVFDYVIKR-DTDMKR-a9-b5	sp|P36131|SPC34_YEAST	sp|P36131|SPC34_YEAST	intra-protein xl	AG_Herzog_rombaut_E1607_227.c.11957.11957.4_AG_Herzog_rombaut_E1607_227.c.11932.11932.4	88	94	6	6	2127.07	532.774	4	-0.3	8	4	4	8.53	0.37	0.32	0.06	0.05	405	0	30.35	1	4	10	3	1	0	3	0	1	sp|P36131|SPC34_YEAST:88:x:sp|P36131|SPC34_YEAST:94
1	DCNHDEAYLLFKVNPEK-ALSAVFKDDPQIQR-a12-b7	sp|P36131|SPC34_YEAST	sp|P36131|SPC34_YEAST	intra-protein xl	AG_Herzog_rombaut_E1607_223.c.12212.12212.5_AG_Herzog_rombaut_E1607_223.c.12140.12140.5	65	169	104	14	3815.89	764.185	5	1.4	6	11	11	9.04	0.37	0.26	0.1	0.06	560	0.27	30.26	3	9	8	8	3	0	8	0	3	sp|P36131|SPC34_YEAST:169:x:sp|P36131|SPC34_YEAST:65
1	ASQNKQFNQPLFPSSQVR-VVNGPVTKNR-a5-b8	sp|P53267|DAM1_YEAST	sp|P53267|DAM1_YEAST	intra-protein xl	AG_Herzog_rombaut_E1607_226.c.09673.09673.4_AG_Herzog_rombaut_E1607_226.c.09651.09651.4	171	307	136	10	3295.74	824.944	4	0.2	3	8	8	8.62	0.44	0.24	0.2	0.08	450	0.15	29.87	4	8	8	3	5	0	3	0	5	sp|P53267|DAM1_YEAST:171:x:sp|P53267|DAM1_YEAST:307
1	ALSAVFKDDPQIQR-KDITR-a7-b1	sp|P36131|SPC34_YEAST	sp|P36131|SPC34_YEAST	intra-protein xl	AG_Herzog_rombaut_E1607_226.c.09710.09710.4_AG_Herzog_rombaut_E1607_226.c.09688.09688.4	169	46	123	5	2356.27	590.076	4	-0.8	3	3	2	8.28	0.45	0.44	0.01	0.05	333	0.36	29.81	0	9	10	2	1	0	2	1	0	sp|P36131|SPC34_YEAST:169:x:sp|P36131|SPC34_YEAST:46
1	ASQNKQFNQPLFPSSQVR-KPTESR-a5-b1	sp|P53267|DAM1_YEAST	sp|P53267|DAM1_YEAST	intra-protein xl	AG_Herzog_rombaut_E1607_226.c.08632.08632.4_AG_Herzog_rombaut_E1607_226.c.08612.08612.4	171	320	149	6	2929.49	733.381	4	-3.8	2	6	5	8.63	0.37	0.31	0.06	0.05	513	0.18	29.65	2	9	8	2	4	0	2	1	3	sp|P53267|DAM1_YEAST:171:x:sp|P53267|DAM1_YEAST:320
1	LGRPGEKPIIHVPK-VNPEKQSVSR-a7-b5	sp|P36131|SPC34_YEAST	sp|P36131|SPC34_YEAST	intra-protein xl	AG_Herzog_rombaut_E1607_223.c.05683.05683.5_AG_Herzog_rombaut_E1607_223.c.05661.05661.5	105	70	35	10	2820.59	565.126	5	-2.4	1	7	7	8.37	0.45	0.03	0.41	0.09	175	0.29	29.52	2	5	2	6	8	0	5	0	2	sp|P36131|SPC34_YEAST:105:x:sp|P36131|SPC34_YEAST:70
1	LGRPGEKPIIHVPKEVYLNK-LDLNNKR-a14-b6	sp|P36131|SPC34_YEAST	sp|P36131|SPC34_YEAST	intra-protein xl	AG_Herzog_rombaut_E1607_223.c.08038.08038.6_AG_Herzog_rombaut_E1607_223.c.07985.07985.6	112	126	14	7	3295.88	550.32	6	-0.7	2	9	7	8.44	0.48	0.19	0.29	0.11	276	0.48	29.08	4	2	12	3	6	0	2	1	5	sp|P36131|SPC34_YEAST:112:x:sp|P36131|SPC34_YEAST:126
1	DCNHDEAYLLFKVNPEK-DRLDLNNKR-a12-b8	sp|P36131|SPC34_YEAST	sp|P36131|SPC34_YEAST	intra-protein xl	AG_Herzog_rombaut_E1607_226.c.11884.11884.4_AG_Herzog_rombaut_E1607_226.c.11858.11858.4	65	126	61	9	3371.65	843.921	4	-1.6	4	6	4	8.14	0.47	0.34	0.14	0.07	373	0.43	28.64	4	8	16	1	5	0	1	2	3	sp|P36131|SPC34_YEAST:126:x:sp|P36131|SPC34_YEAST:65
1	DGKEGVFDYVIKR-KDITR-a3-b1	sp|P36131|SPC34_YEAST	sp|P36131|SPC34_YEAST	intra-protein xl	AG_Herzog_rombaut_E1607_227.c.10971.10971.4_AG_Herzog_rombaut_E1607_227.c.10947.10947.4	79	46	33	5	2294.22	574.564	4	-0.9	2	4	4	8.17	0.32	0.26	0.06	0.05	540	0.55	28.56	1	6	7	3	1	0	3	0	1	sp|P36131|SPC34_YEAST:46:x:sp|P36131|SPC34_YEAST:79
1	ASQNKQFNQPLFPSSQVR-KKDEQGENDLAK-a5-b1	sp|P53267|DAM1_YEAST	sp|P53267|DAM1_YEAST	intra-protein xl	AG_Herzog_rombaut_E1607_226.c.08552.08552.5_AG_Herzog_rombaut_E1607_226.c.08298.08298.5	171	155	16	12	3586.8	718.368	5	-0.8	5	7	7	7.87	0.47	0.45	0.02	0.06	647	0.38	28.53	1	7	11	6	1	0	6	0	1	sp|P53267|DAM1_YEAST:155:x:sp|P53267|DAM1_YEAST:171
1	KGEKDAAPAKPPNQGLNPR-QKLENR-a1-b2	sp|P53168|DUO1_YEAST	sp|P53168|DUO1_YEAST	intra-protein xl	AG_Herzog_rombaut_E1607_226.c.04596.04596.4_AG_Herzog_rombaut_E1607_226.c.04556.04556.4	174	169	5	6	2911.56	728.899	4	0.5	2	5	4	8.15	0.3	0.28	0.02	0.04	279	0.72	28.51	2	16	7	3	2	0	3	1	1	sp|P53168|DUO1_YEAST:169:x:sp|P53168|DUO1_YEAST:174
1	LGRPGEKPIIHVPKEVYLNK-KDITR-a14-b1	sp|P36131|SPC34_YEAST	sp|P36131|SPC34_YEAST	intra-protein xl	AG_Herzog_rombaut_E1607_223.c.07131.07131.6_AG_Herzog_rombaut_E1607_223.c.07076.07076.6	112	46	66	5	3055.75	510.3	6	-1.3	1	4	4	7.84	0.46	0.4	0.06	0.07	300	0.54	28.5	2	8	8	2	2	0	2	0	2	sp|P36131|SPC34_YEAST:112:x:sp|P36131|SPC34_YEAST:46
1	CANEPSTNLASTMLQTKR-SKLDLIEEVEPLVR-a17-b2	sp|Q03954|SPC19_YEAST	sp|Q03954|SPC19_YEAST	intra-protein xl	AG_Herzog_rombaut_E1607_223.c.15076.15076.4_AG_Herzog_rombaut_E1607_223.c.15043.15043.4	44	59	15	14	3797.94	950.493	4	-3.6	3	12	12	8.22	0.39	0.15	0.24	0.07	479	0.43	28.39	6	5	7	8	7	0	5	0	7	sp|Q03954|SPC19_YEAST:44:x:sp|Q03954|SPC19_YEAST:59
1	ALSAVFKDDPQIQR-EGVFDYVIKR-a7-b9	sp|P36131|SPC34_YEAST	sp|P36131|SPC34_YEAST	intra-protein xl	AG_Herzog_rombaut_E1607_226.c.13965.13965.4_AG_Herzog_rombaut_E1607_226.c.13959.13959.4	169	88	81	10	2949.56	738.398	4	0.5	1	9	8	8.3	0.36	0.15	0.21	0.06	663	0.34	28.21	7	6	7	1	8	0	1	0	7	sp|P36131|SPC34_YEAST:169:x:sp|P36131|SPC34_YEAST:88
1	DGKEGVFDYVIKR-VNPEKQSVSRR-a3-b5	sp|P36131|SPC34_YEAST	sp|P36131|SPC34_YEAST	intra-protein xl	AG_Herzog_rombaut_E1607_227.c.10292.10292.5_AG_Herzog_rombaut_E1607_227.c.10308.10308.5	79	70	9	11	2961.58	593.323	5	3.1	2	4	3	7.26	0.61	0.59	0.01	0.09	295	0.4	28.04	2	8	12	1	3	0	1	1	2	sp|P36131|SPC34_YEAST:70:x:sp|P36131|SPC34_YEAST:79
1	RKSILHTIR-KPTESR-a2-b1	sp|P53267|DAM1_YEAST	sp|P53267|DAM1_YEAST	intra-protein xl	AG_Herzog_rombaut_E1607_227.c.04331.04331.5_AG_Herzog_rombaut_E1607_227.c.04308.04308.5	256	320	64	6	1977.14	396.437	5	-2.1	7	7	7	7.7	0.36	0.03	0.33	0.07	161	0.73	27.85	2	4	3	5	3	0	4	0	3	sp|P53267|DAM1_YEAST:256:x:sp|P53267|DAM1_YEAST:320
1	KKDEQGENDLAK-SYDNRDKR-a2-b7	sp|P53267|DAM1_YEAST	sp|P53267|DAM1_YEAST	intra-protein xl	AG_Herzog_rombaut_E1607_226.c.03041.03041.4_AG_Herzog_rombaut_E1607_226.c.03031.03031.4	156	194	38	8	2564.25	642.07	4	0.1	1	7	6	7.71	0.45	0.16	0.29	0.08	268	0.65	27.09	4	8	5	1	6	0	1	0	5	sp|P53267|DAM1_YEAST:156:x:sp|P53267|DAM1_YEAST:194
1	LGRPGEKPIIHVPK-EGVFDYVIKR-a7-b9	sp|P36131|SPC34_YEAST	sp|P36131|SPC34_YEAST	intra-protein xl	AG_Herzog_rombaut_E1607_224.c.10674.10674.5_AG_Herzog_rombaut_E1607_224.c.10667.10667.5	105	88	17	10	2902.64	581.536	5	-1	2	9	5	6.85	0.66	0.02	0.64	0.13	323	0.27	26.73	4	5	4	1	10	0	1	0	4	sp|P36131|SPC34_YEAST:105:x:sp|P36131|SPC34_YEAST:88
1	KTIFVEDFPTDLILK-ALSAVFKDDPQIQR-a1-b7	sp|P36131|SPC34_YEAST	sp|P36131|SPC34_YEAST	intra-protein xl	AG_Herzog_rombaut_E1607_223.c.14585.14585.4_AG_Herzog_rombaut_E1607_223.c.14581.14581.4	198	169	29	14	3502.9	876.732	4	0.5	3	9	9	7.77	0.29	0.21	0.08	0.05	520	0.23	26.31	3	7	7	6	3	0	6	0	3	sp|P36131|SPC34_YEAST:169:x:sp|P36131|SPC34_YEAST:198
1	LGRPGEKPIIHVPKEVYLNK-DRLDLNNKR-a7-b8	sp|P36131|SPC34_YEAST	sp|P36131|SPC34_YEAST	intra-protein xl	AG_Herzog_rombaut_E1607_223.c.07663.07663.7_AG_Herzog_rombaut_E1607_223.c.07932.07932.7	105	126	21	9	3567.01	510.58	7	0.3	1	7	7	6.88	0.52	0.05	0.47	0.13	135	0.36	26.02	1	7	3	4	3	0	4	0	3	sp|P36131|SPC34_YEAST:105:x:sp|P36131|SPC34_YEAST:126
1	EVYLNKDR-LDLNNKRR-a6-b6	sp|P36131|SPC34_YEAST	sp|P36131|SPC34_YEAST	intra-protein xl	AG_Herzog_rombaut_E1607_230.c.08088.08088.4_AG_Herzog_rombaut_E1607_230.c.07961.07961.4	118	126	8	8	2201.18	551.304	4	-3	3	6	3	7.24	0.53	0.41	0.13	0.09	220	0.76	25.97	3	3	5	2	4	1	1	2	2	sp|P36131|SPC34_YEAST:118:x:sp|P36131|SPC34_YEAST:126
1	LNNNTNSKLR-SYDNRDKR-a8-b7	sp|P53267|DAM1_YEAST	sp|P53267|DAM1_YEAST	intra-protein xl	AG_Herzog_rombaut_E1607_230.c.04500.04500.4_AG_Herzog_rombaut_E1607_230.c.04468.04468.4	252	194	58	8	2363.19	591.806	4	-1	2	6	6	7.23	0.38	0.34	0.03	0.06	257	0.84	25.69	4	4	6	2	4	0	2	0	4	sp|P53267|DAM1_YEAST:194:x:sp|P53267|DAM1_YEAST:252
1	LNNNTNSKLRR-KPTESR-a8-b1	sp|P53267|DAM1_YEAST	sp|P53267|DAM1_YEAST	intra-protein xl	AG_Herzog_rombaut_E1607_229.c.03692.03692.5_AG_Herzog_rombaut_E1607_229.c.03528.03528.5	252	320	68	6	2183.17	437.642	5	-1.9	7	5	5	7.76	0.32	0.17	0.15	0.06	381	0.78	25.52	1	5	5	4	1	0	4	0	1	sp|P53267|DAM1_YEAST:252:x:sp|P53267|DAM1_YEAST:320
1	VNPEKQSVSRR-KDITR-a5-b1	sp|P36131|SPC34_YEAST	sp|P36131|SPC34_YEAST	intra-protein xl	AG_Herzog_rombaut_E1607_227.c.04019.04019.4_AG_Herzog_rombaut_E1607_227.c.03996.03996.4	70	46	24	5	2068.14	518.042	4	-1.7	1	5	5	6.87	0.47	0.43	0.04	0.06	193	0.89	25.43	1	3	5	3	2	0	3	0	2	sp|P36131|SPC34_YEAST:46:x:sp|P36131|SPC34_YEAST:70
1	ASQNKQFNQPLFPSSQVR-KDEQGENDLAK-a5-b1	sp|P53267|DAM1_YEAST	sp|P53267|DAM1_YEAST	intra-protein xl	AG_Herzog_rombaut_E1607_226.c.09611.09611.4_AG_Herzog_rombaut_E1607_226.c.09576.09576.4	171	156	15	11	3458.7	865.684	4	-0.5	1	5	5	7.36	0.37	0.34	0.03	0.05	600	0.81	25.38	0	7	13	5	0	0	5	0	0	sp|P53267|DAM1_YEAST:156:x:sp|P53267|DAM1_YEAST:171
1	KKDEQGENDLAK-LNNNTNSKLR-a1-b8	sp|P53267|DAM1_YEAST	sp|P53267|DAM1_YEAST	intra-protein xl	AG_Herzog_rombaut_E1607_226.c.04437.04437.4_AG_Herzog_rombaut_E1607_226.c.04378.04378.4	155	252	97	10	2684.37	672.1	4	-1.3	1	7	3	6.8	0.35	0.01	0.34	0.06	264	0.53	24.16	1	6	1	2	8	0	2	0	1	sp|P53267|DAM1_YEAST:155:x:sp|P53267|DAM1_YEAST:252
1	KKDEQGENDLAK-VVNGPVTKNR-a2-b8	sp|P53267|DAM1_YEAST	sp|P53267|DAM1_YEAST	intra-protein xl	AG_Herzog_rombaut_E1607_226.c.04539.04539.4_AG_Herzog_rombaut_E1607_226.c.04509.04509.4	156	307	151	10	2594.37	649.599	4	-0.1	3	4	4	6.73	0.4	0.01	0.38	0.07	189	0.41	23.5	1	3	1	4	9	0	3	0	1	sp|P53267|DAM1_YEAST:156:x:sp|P53267|DAM1_YEAST:307
1	ASQNKQFNQPLFPSSQVR-LNNNTNSKLR-a5-b8	sp|P53267|DAM1_YEAST	sp|P53267|DAM1_YEAST	intra-protein xl	AG_Herzog_rombaut_E1607_227.c.09799.09799.4_AG_Herzog_rombaut_E1607_227.c.09777.09777.4	171	252	81	10	3385.74	847.444	4	-1.6	1	6	6	6.65	0.35	0.3	0.05	0.05	473	0.82	23.5	5	9	6	1	5	0	1	0	5	sp|P53267|DAM1_YEAST:171:x:sp|P53267|DAM1_YEAST:252

## Sheet: Bim1_INTER
Rank	Id	Protein1	Protein2	XLType	Spectrum	AbsPos1	AbsPos2	deltaAA	shortestPep	Mr	Mz	z	Error_rel[ppm]	nseen	mions	mions_uniq	MatchOdds	TIC	TicA	TicB	WTIC	intsum	deltaS	ld-Score	MS2	AlphaCions	AlphaXions	BetaCions	BetaXions	sharedCions	minCions_uniq	sharedXions	minXions_uniq	uxID	comment
1	LDLNNKR-TLGDKLR-a6-b5	sp|P36131|SPC34_YEAST	sp|Q03954|SPC19_YEAST	inter-protein xl	AG_Herzog_rombaut_E1607_239.c.10854.10854.4_AG_Herzog_rombaut_E1607_239.c.10821.10821.4	126	76	50	7	1811.02	453.764	4	-1.2	4	9	7	11.22	0.72	0.12	0.6	0.12	132	0.71	42.87	3	3	6	2	8	0	2	1	5	sp|P36131|SPC34_YEAST:126:x:sp|Q03954|SPC19_YEAST:76
1	SKLDLIEEVEPLVR-DRLDLNNKR-a2-b8	sp|Q03954|SPC19_YEAST	sp|P36131|SPC34_YEAST	inter-protein xl	AG_Herzog_rombaut_E1607_236.c.15560.15560.5_AG_Herzog_rombaut_E1607_236.c.15531.15531.5	59	126	67	9	2919.6	584.927	5	-2.4	10	12	11	11.44	0.72	0.56	0.16	0.11	287	0.67	41.66	6	9	17	5	7	0	5	1	6	sp|P36131|SPC34_YEAST:126:x:sp|Q03954|SPC19_YEAST:59
1	DRLDLNNKR-YKQLSLDLK-a8-b2	sp|P36131|SPC34_YEAST	sp|P69850|DAD3_YEAST	inter-protein xl	AG_Herzog_rombaut_E1607_237.c.11624.11624.5_AG_Herzog_rombaut_E1607_237.c.11560.11560.5	126	17	109	9	2387.31	478.47	5	-2.3	4	14	14	11.46	0.48	0.27	0.21	0.08	315	0.72	40.43	5	7	7	8	9	0	7	0	7	sp|P36131|SPC34_YEAST:126:x:sp|P69850|DAD3_YEAST:17
1	ALSAVFKDDPQIQR-TLGDKLR-a7-b5	sp|P36131|SPC34_YEAST	sp|Q03954|SPC19_YEAST	inter-protein xl	AG_Herzog_rombaut_E1607_237.c.12790.12790.4_AG_Herzog_rombaut_E1607_237.c.12767.12767.4	169	76	93	7	2526.38	632.602	4	-1.9	4	10	9	11.3	0.53	0.28	0.25	0.09	244	0.35	39.63	4	11	9	4	6	1	3	0	6	sp|P36131|SPC34_YEAST:169:x:sp|Q03954|SPC19_YEAST:76
1	IIGNVKR-KPTESR-a6-b1	sp|P69851|DAD4_YEAST	sp|P53267|DAM1_YEAST	inter-protein xl	AG_Herzog_rombaut_E1607_240.c.05189.05189.3_AG_Herzog_rombaut_E1607_240.c.05146.05146.3	21	320	299	6	1652.96	551.993	3	-0.6	5	9	6	10.71	0.6	0.53	0.07	0.09	150	0.51	39.06	4	3	8	4	5	0	3	2	3	sp|P53267|DAM1_YEAST:320:x:sp|P69851|DAD4_YEAST:21
1	KKDEQGENDLAK-KTHVPASK-a2-b1	sp|P53267|DAM1_YEAST	sp|P53168|DUO1_YEAST	inter-protein xl	AG_Herzog_rombaut_E1607_237.c.02617.02617.4_AG_Herzog_rombaut_E1607_237.c.02611.02611.4	156	215	59	8	2378.24	595.567	4	-3.3	1	13	11	11.38	0.43	0.2	0.22	0.07	588	0.72	38.88	3	8	8	6	7	0	6	2	5	sp|P53168|DUO1_YEAST:215:x:sp|P53267|DAM1_YEAST:156
1	VNPEKQSVSR-YKQLSLDLK-a5-b2	sp|P36131|SPC34_YEAST	sp|P69850|DAD3_YEAST	inter-protein xl	AG_Herzog_rombaut_E1607_237.c.10322.10322.3_AG_Herzog_rombaut_E1607_237.c.10249.10249.3	70	17	53	9	2387.3	796.774	3	-3.3	8	12	11	10.72	0.58	0.49	0.08	0.09	178	0.7	38.8	6	5	9	6	6	0	5	0	6	sp|P36131|SPC34_YEAST:70:x:sp|P69850|DAD3_YEAST:17
1	KQEQESLGSNSK-WTKPTASSSR-a1-b3	sp|P69850|DAD3_YEAST	sp|P53168|DUO1_YEAST	inter-protein xl	AG_Herzog_rombaut_E1607_239.c.07523.07523.4_AG_Herzog_rombaut_E1607_239.c.07472.07472.4	83	236	153	10	2591.28	648.827	4	-2.5	4	12	12	10.93	0.4	0.25	0.14	0.06	825	0.65	38.06	5	9	12	6	6	0	6	0	6	sp|P53168|DUO1_YEAST:236:x:sp|P69850|DAD3_YEAST:83
1	ALDETIKELNYSQHR-VNPEKQSVSR-a7-b5	sp|P69850|DAD3_YEAST	sp|P36131|SPC34_YEAST	inter-protein xl	AG_Herzog_rombaut_E1607_237.c.09831.09831.5_AG_Herzog_rombaut_E1607_237.c.09800.09800.5	31	70	39	10	3096.58	620.323	5	-1.8	10	12	12	10.83	0.47	0.14	0.33	0.09	210	0.2	37.68	5	8	8	6	6	0	6	0	6	sp|P36131|SPC34_YEAST:70:x:sp|P69850|DAD3_YEAST:31
1	DRLDLNNKR-KSMGR-a8-b1	sp|P36131|SPC34_YEAST	sp|Q03954|SPC19_YEAST	inter-protein xl	AG_Herzog_rombaut_E1607_240.c.06428.06428.4_AG_Herzog_rombaut_E1607_240.c.06375.06375.4	126	79	47	5	1857.98	465.503	4	-2.4	9	8	5	11.17	0.41	0.21	0.2	0.07	180	0.64	37.65	2	7	8	3	5	0	3	3	2	sp|P36131|SPC34_YEAST:126:x:sp|Q03954|SPC19_YEAST:79
1	VVNGPVTKNR-TLGDKLR-a8-b5	sp|P53267|DAM1_YEAST	sp|Q03954|SPC19_YEAST	inter-protein xl	AG_Herzog_rombaut_E1607_239.c.09275.09275.3_AG_Herzog_rombaut_E1607_239.c.09232.09232.3	307	76	231	7	2022.16	675.061	3	0	2	10	8	11	0.44	0.4	0.04	0.06	287	0.65	37.46	5	4	10	3	7	0	3	2	5	sp|P53267|DAM1_YEAST:307:x:sp|Q03954|SPC19_YEAST:76
1	RKTIFVEDFPTDLILK-TLGDKLR-a2-b5	sp|P36131|SPC34_YEAST	sp|Q03954|SPC19_YEAST	inter-protein xl	AG_Herzog_rombaut_E1607_234.c.13963.13963.4_AG_Herzog_rombaut_E1607_234.c.13897.13897.4	198	76	122	7	2873.62	719.412	4	-3.7	21	8	8	10.77	0.55	0.38	0.17	0.09	358	0.66	37.37	4	9	10	3	5	0	3	0	5	sp|P36131|SPC34_YEAST:198:x:sp|Q03954|SPC19_YEAST:76
1	KGEKDAAPAKPPNQGLNPR-GIKRK-a4-b3	sp|P53168|DUO1_YEAST	sp|P53267|DAM1_YEAST	inter-protein xl	AG_Herzog_rombaut_E1607_233.c.02900.02900.5_AG_Herzog_rombaut_E1607_233.c.02885.02885.5	177	153	24	5	2725.53	546.113	5	-3.7	6	6	6	11.13	0.45	0.39	0.07	0.07	417	0.31	37.3	4	12	9	1	5	0	1	0	5	sp|P53168|DUO1_YEAST:177:x:sp|P53267|DAM1_YEAST:153
1	VNPEKQSVSR-KPTESR-a5-b1	sp|P36131|SPC34_YEAST	sp|P53267|DAM1_YEAST	inter-protein xl	AG_Herzog_rombaut_E1607_239.c.04732.04732.3_AG_Herzog_rombaut_E1607_239.c.04700.04700.3	70	320	250	6	1997.05	666.692	3	-0.7	4	7	3	9.96	0.6	0.56	0.04	0.08	171	0	37.27	2	5	12	3	4	1	2	3	1	sp|P36131|SPC34_YEAST:70:x:sp|P53267|DAM1_YEAST:320
1	AKLGTTR-IIGNVKR-a2-b6	sp|P53267|DAM1_YEAST	sp|P69851|DAD4_YEAST	inter-protein xl	AG_Herzog_rombaut_E1607_239.c.07108.07108.4_AG_Herzog_rombaut_E1607_239.c.06921.06921.4	7	21	14	7	1682.02	421.512	4	-1.8	12	5	4	9.4	0.66	0.3	0.36	0.11	220	0	36.93	2	5	7	2	3	0	2	1	2	sp|P53267|DAM1_YEAST:7:x:sp|P69851|DAD4_YEAST:21
1	SKLDLIEEVEPLVR-VVNGPVTKNR-a2-b8	sp|Q03954|SPC19_YEAST	sp|P53267|DAM1_YEAST	inter-protein xl	AG_Herzog_rombaut_E1607_237.c.15523.15523.3_AG_Herzog_rombaut_E1607_237.c.15500.15500.3	59	307	248	10	2859.6	954.207	3	-3.2	3	11	10	10.64	0.4	0.29	0.11	0.06	503	0.65	36.85	6	10	10	4	7	0	4	1	6	sp|P53267|DAM1_YEAST:307:x:sp|Q03954|SPC19_YEAST:59
1	KTIFVEDFPTDLILK-KSMGR-a1-b1	sp|P36131|SPC34_YEAST	sp|Q03954|SPC19_YEAST	inter-protein xl	AG_Herzog_rombaut_E1607_236.c.15139.15139.4_AG_Herzog_rombaut_E1607_236.c.14941.14941.4	198	79	119	5	2493.35	624.345	4	-2.9	28	5	5	9.58	0.62	0.6	0.01	0.07	611	0	36.8	2	13	14	3	2	0	3	0	2	sp|P36131|SPC34_YEAST:198:x:sp|Q03954|SPC19_YEAST:79
1	VVNGPVTKNR-DTDMKR-a8-b5	sp|P53267|DAM1_YEAST	sp|P36131|SPC34_YEAST	inter-protein xl	AG_Herzog_rombaut_E1607_240.c.06419.06419.4_AG_Herzog_rombaut_E1607_240.c.06362.06362.4	307	94	213	6	1985.04	497.267	4	1.1	5	8	7	10.53	0.54	0.3	0.24	0.09	272	0.68	36.7	5	5	10	2	6	0	2	1	5	sp|P36131|SPC34_YEAST:94:x:sp|P53267|DAM1_YEAST:307
1	SKLDLIEEVEPLVR-EGVFDYVIKR-a2-b9	sp|Q03954|SPC19_YEAST	sp|P36131|SPC34_YEAST	inter-protein xl	AG_Herzog_rombaut_E1607_236.c.19223.19223.3_AG_Herzog_rombaut_E1607_236.c.19199.19199.3	59	88	29	10	3001.63	1001.55	3	-4	6	12	11	10.58	0.43	0.3	0.13	0.07	684	0.24	36.63	6	10	10	4	8	0	4	1	7	sp|P36131|SPC34_YEAST:88:x:sp|Q03954|SPC19_YEAST:59
1	VNPEKQSVSR-WTKPTASSSR-a5-b3	sp|P36131|SPC34_YEAST	sp|P53168|DUO1_YEAST	inter-protein xl	AG_Herzog_rombaut_E1607_239.c.07885.07885.4_AG_Herzog_rombaut_E1607_239.c.07864.07864.4	70	236	166	10	2400.23	601.066	4	-2.7	3	11	9	10.28	0.51	0.4	0.11	0.08	248	0.68	36.59	2	6	7	6	5	1	5	1	4	sp|P36131|SPC34_YEAST:70:x:sp|P53168|DUO1_YEAST:236
1	KGEKDAAPAKPPNQGLNPR-KKDEQGENDLAK-a4-b1	sp|P53168|DUO1_YEAST	sp|P53267|DAM1_YEAST	inter-protein xl	AG_Herzog_rombaut_E1607_233.c.03623.03623.5_AG_Herzog_rombaut_E1607_233.c.03639.03639.5	177	155	22	12	3498.79	700.767	5	-3.6	10	16	14	10.46	0.49	0.28	0.21	0.08	729	0.53	36.56	7	12	7	7	9	0	7	0	7	sp|P53168|DUO1_YEAST:177:x:sp|P53267|DAM1_YEAST:155
1	ALSAVFKDDPQIQR-TLGDKLRK-a7-b5	sp|P36131|SPC34_YEAST	sp|Q03954|SPC19_YEAST	inter-protein xl	AG_Herzog_rombaut_E1607_236.c.11264.11264.4_AG_Herzog_rombaut_E1607_236.c.11229.11229.4	169	76	93	8	2654.47	664.624	4	-3.7	4	9	7	10.67	0.43	0.37	0.06	0.06	373	0	36.26	4	10	9	4	5	1	3	1	4	sp|P36131|SPC34_YEAST:169:x:sp|Q03954|SPC19_YEAST:76
1	VVNGPVTKNR-WTKPTASSSR-a8-b3	sp|P53267|DAM1_YEAST	sp|P53168|DUO1_YEAST	inter-protein xl	AG_Herzog_rombaut_E1607_239.c.08376.08376.4_AG_Herzog_rombaut_E1607_239.c.08393.08393.4	307	236	71	10	2340.25	586.071	4	-1	4	12	8	10.71	0.47	0.36	0.11	0.08	195	0.46	36.12	2	4	8	6	6	0	4	2	4	sp|P53168|DUO1_YEAST:236:x:sp|P53267|DAM1_YEAST:307
1	KGEKDAAPAKPPNQGLNPR-ASQNKQFNQPLFPSSQVR-a4-b5	sp|P53168|DUO1_YEAST	sp|P53267|DAM1_YEAST	inter-protein xl	AG_Herzog_rombaut_E1607_233.c.07208.07208.5_AG_Herzog_rombaut_E1607_233.c.07189.07189.5	177	171	6	18	4200.17	841.041	5	-3.9	6	16	15	10.26	0.53	0.14	0.39	0.09	611	0.69	36.09	6	10	6	10	15	0	10	1	5	sp|P53168|DUO1_YEAST:177:x:sp|P53267|DAM1_YEAST:171
1	KTIFVEDFPTDLILK-TLGDKLRK-a1-b5	sp|P36131|SPC34_YEAST	sp|Q03954|SPC19_YEAST	inter-protein xl	AG_Herzog_rombaut_E1607_233.c.13891.13891.4_AG_Herzog_rombaut_E1607_233.c.13746.13746.4	198	76	122	8	2845.61	712.411	4	-3.1	15	7	5	9.94	0.54	0.47	0.07	0.07	482	0.29	35.75	2	11	13	3	4	0	3	2	2	sp|P36131|SPC34_YEAST:198:x:sp|Q03954|SPC19_YEAST:76
1	YKQLSLDLK-LDLNNKR-a2-b6	sp|P69850|DAD3_YEAST	sp|P36131|SPC34_YEAST	inter-protein xl	AG_Herzog_rombaut_E1607_239.c.12762.12762.3_AG_Herzog_rombaut_E1607_239.c.12719.12719.3	17	126	109	7	2116.19	706.403	3	-1.7	4	9	9	10.64	0.4	0.25	0.15	0.07	446	0.53	35.73	4	6	8	3	6	0	3	0	6	sp|P36131|SPC34_YEAST:126:x:sp|P69850|DAD3_YEAST:17
1	GEKDAAPAKPPNQGLNPR-GIKRK-a3-b3	sp|P53168|DUO1_YEAST	sp|P53267|DAM1_YEAST	inter-protein xl	AG_Herzog_rombaut_E1607_236.c.04668.04668.6_AG_Herzog_rombaut_E1607_236.c.04591.04591.6	177	153	24	5	2597.43	433.913	6	-3.5	13	4	2	10.14	0.59	0.52	0.06	0.08	457	0.36	35.67	1	8	18	1	3	0	1	2	1	sp|P53168|DUO1_YEAST:177:x:sp|P53267|DAM1_YEAST:153
1	LDLNNKR-KSMGR-a6-b1	sp|P36131|SPC34_YEAST	sp|Q03954|SPC19_YEAST	inter-protein xl	AG_Herzog_rombaut_E1607_240.c.06781.06781.4_AG_Herzog_rombaut_E1607_240.c.06692.06692.4	126	79	47	5	1586.85	397.721	4	-1.6	2	5	4	9.57	0.63	0.6	0.03	0.09	192	0.46	35.61	1	4	7	3	2	0	3	1	1	sp|P36131|SPC34_YEAST:126:x:sp|Q03954|SPC19_YEAST:79
1	ALSAVFKDDPQIQR-YKQLSLDLK-a7-b2	sp|P36131|SPC34_YEAST	sp|P69850|DAD3_YEAST	inter-protein xl	AG_Herzog_rombaut_E1607_236.c.13601.13601.4_AG_Herzog_rombaut_E1607_236.c.13578.13578.4	169	17	152	9	2831.54	708.892	4	-2.5	2	9	9	9.99	0.52	0.46	0.06	0.07	449	0.69	35.49	4	10	13	5	4	0	5	0	4	sp|P36131|SPC34_YEAST:169:x:sp|P69850|DAD3_YEAST:17
1	VNPEKQSVSR-VVNGPVTKNR-a5-b8	sp|P36131|SPC34_YEAST	sp|P53267|DAM1_YEAST	inter-protein xl	AG_Herzog_rombaut_E1607_237.c.05579.05579.4_AG_Herzog_rombaut_E1607_237.c.05547.05547.4	70	307	237	10	2363.29	591.83	4	-2.1	5	9	7	9.74	0.54	0.26	0.28	0.09	278	0.69	35.46	3	6	7	3	6	0	3	2	4	sp|P36131|SPC34_YEAST:70:x:sp|P53267|DAM1_YEAST:307
1	KKDEQGENDLAK-KTHVPASK-a1-b1	sp|P53267|DAM1_YEAST	sp|P53168|DUO1_YEAST	inter-protein xl	AG_Herzog_rombaut_E1607_236.c.02370.02370.4_AG_Herzog_rombaut_E1607_236.c.02288.02288.4	155	215	60	8	2378.24	595.568	4	-1.6	1	12	11	10.36	0.31	0.13	0.17	0.05	746	0.26	35.27	4	8	6	6	6	0	6	1	5	sp|P53168|DUO1_YEAST:215:x:sp|P53267|DAM1_YEAST:155
1	KKDEQGENDLAK-QKLENR-a1-b2	sp|P53267|DAM1_YEAST	sp|P53168|DUO1_YEAST	inter-protein xl	AG_Herzog_rombaut_E1607_236.c.03512.03512.5_AG_Herzog_rombaut_E1607_236.c.03546.03546.5	155	169	14	6	2298.18	460.643	5	-3.1	8	9	9	10.59	0.39	0.26	0.12	0.06	581	0.33	35.25	3	8	9	5	4	0	5	0	4	sp|P53168|DUO1_YEAST:169:x:sp|P53267|DAM1_YEAST:155
1	DCNHDEAYLLFKVNPEK-YKQLSLDLK-a12-b2	sp|P36131|SPC34_YEAST	sp|P69850|DAD3_YEAST	inter-protein xl	AG_Herzog_rombaut_E1607_234.c.13553.13553.5_AG_Herzog_rombaut_E1607_234.c.13528.13528.5	65	17	48	9	3335.66	668.141	5	-3	7	8	6	9.64	0.55	0.51	0.04	0.07	379	0	35.23	1	11	12	5	3	0	5	2	1	sp|P36131|SPC34_YEAST:65:x:sp|P69850|DAD3_YEAST:17
1	VVNGPVTKNR-QKLENR-a8-b2	sp|P53267|DAM1_YEAST	sp|P53168|DUO1_YEAST	inter-protein xl	AG_Herzog_rombaut_E1607_240.c.05745.05745.4_AG_Herzog_rombaut_E1607_240.c.05717.05717.4	307	169	138	6	2007.12	502.788	4	-0.5	7	7	4	9.83	0.45	0.43	0.02	0.06	154	0.57	35.13	1	4	10	4	3	1	3	2	1	sp|P53168|DUO1_YEAST:169:x:sp|P53267|DAM1_YEAST:307
1	VVNGPVTKNR-KDITR-a8-b1	sp|P53267|DAM1_YEAST	sp|P36131|SPC34_YEAST	inter-protein xl	AG_Herzog_rombaut_E1607_239.c.06386.06386.4_AG_Herzog_rombaut_E1607_239.c.06352.06352.4	307	46	261	5	1852.05	464.021	4	-1	4	5	5	9.59	0.6	0.59	0.01	0.07	178	0.45	35.1	2	5	12	3	2	0	3	0	2	sp|P36131|SPC34_YEAST:46:x:sp|P53267|DAM1_YEAST:307
1	RKTIFVEDFPTDLILK-TLGDKLRK-a2-b5	sp|P36131|SPC34_YEAST	sp|Q03954|SPC19_YEAST	inter-protein xl	AG_Herzog_rombaut_E1607_234.c.12801.12801.4_AG_Herzog_rombaut_E1607_234.c.12973.12973.4	198	76	122	8	3001.71	751.436	4	-2.7	18	8	7	10.28	0.49	0.36	0.13	0.08	495	0	35.1	4	10	13	3	5	0	3	1	4	sp|P36131|SPC34_YEAST:198:x:sp|Q03954|SPC19_YEAST:76
1	KKDEQGENDLAK-KDITR-a2-b1	sp|P53267|DAM1_YEAST	sp|P36131|SPC34_YEAST	inter-protein xl	AG_Herzog_rombaut_E1607_237.c.03976.03976.5_AG_Herzog_rombaut_E1607_237.c.03955.03955.5	156	46	110	5	2143.1	429.629	5	-3.6	3	6	5	10.13	0.37	0.29	0.08	0.06	577	0	34.92	2	8	11	3	3	0	3	1	2	sp|P36131|SPC34_YEAST:46:x:sp|P53267|DAM1_YEAST:156
1	ALSAVFKDDPQIQR-SKLDLIEEVEPLVR-a7-b2	sp|P36131|SPC34_YEAST	sp|Q03954|SPC19_YEAST	inter-protein xl	AG_Herzog_rombaut_E1607_233.c.15841.15841.4_AG_Herzog_rombaut_E1607_233.c.15807.15807.4	169	59	110	14	3363.83	841.964	4	-1	7	14	12	10.16	0.48	0.14	0.33	0.08	755	0.52	34.75	6	7	7	6	10	0	6	1	6	sp|P36131|SPC34_YEAST:169:x:sp|Q03954|SPC19_YEAST:59
1	ASQNKQFNQPLFPSSQVR-DAAPAKPPNQGLNPR-a5-b6	sp|P53267|DAM1_YEAST	sp|P53168|DUO1_YEAST	inter-protein xl	AG_Herzog_rombaut_E1607_236.c.11270.11270.4_AG_Herzog_rombaut_E1607_236.c.11259.11259.4	171	183	12	15	3757.91	940.486	4	-3.8	7	14	14	9.69	0.5	0.16	0.34	0.08	426	0.13	34.63	4	10	8	8	6	0	8	0	6	sp|P53168|DUO1_YEAST:183:x:sp|P53267|DAM1_YEAST:171
1	TLGDKLR-DTDMKR-a5-b5	sp|Q03954|SPC19_YEAST	sp|P36131|SPC34_YEAST	inter-protein xl	AG_Herzog_rombaut_E1607_239.c.09235.09235.4_AG_Herzog_rombaut_E1607_239.c.09165.09165.4	76	94	18	6	1703.88	426.979	4	-2.3	1	6	5	9.15	0.5	0.32	0.18	0.08	180	0	34.55	3	4	5	2	4	0	2	1	3	sp|P36131|SPC34_YEAST:94:x:sp|Q03954|SPC19_YEAST:76
1	HSVAKK-KDITR-a5-b1	sp|P53267|DAM1_YEAST	sp|P36131|SPC34_YEAST	inter-protein xl	AG_Herzog_rombaut_E1607_239.c.02803.02803.3_AG_Herzog_rombaut_E1607_239.c.02751.02751.3	330	46	284	5	1437.83	480.283	3	-3.2	4	6	5	9.4	0.51	0.3	0.21	0.08	234	0	34.45	3	3	6	2	4	0	2	1	3	sp|P36131|SPC34_YEAST:46:x:sp|P53267|DAM1_YEAST:330
1	ASQNKQFNQPLFPSSQVR-WTKPTASSSR-a5-b3	sp|P53267|DAM1_YEAST	sp|P53168|DUO1_YEAST	inter-protein xl	AG_Herzog_rombaut_E1607_237.c.11778.11778.4_AG_Herzog_rombaut_E1607_237.c.11746.11746.4	171	236	65	10	3332.68	834.178	4	-2.9	4	9	8	9.77	0.42	0.33	0.09	0.06	558	0	34.39	2	10	10	5	4	0	5	1	3	sp|P53168|DUO1_YEAST:236:x:sp|P53267|DAM1_YEAST:171
1	VVNGPVTKNR-IIGNVKR-a8-b6	sp|P53267|DAM1_YEAST	sp|P69851|DAD4_YEAST	inter-protein xl	AG_Herzog_rombaut_E1607_236.c.06274.06274.4_AG_Herzog_rombaut_E1607_236.c.06232.06232.4	307	21	286	7	2019.19	505.805	4	-3.2	7	6	5	9.64	0.52	0.36	0.16	0.08	246	0.71	34.37	2	5	10	3	3	0	3	1	2	sp|P53267|DAM1_YEAST:307:x:sp|P69851|DAD4_YEAST:21
1	SKLDLIEEVEPLVR-KDITR-a2-b1	sp|Q03954|SPC19_YEAST	sp|P36131|SPC34_YEAST	inter-protein xl	AG_Herzog_rombaut_E1607_237.c.15839.15839.3_AG_Herzog_rombaut_E1607_237.c.15793.15793.3	59	46	13	5	2408.35	803.791	3	-1.6	4	5	4	9.33	0.56	0.54	0.02	0.07	592	0.36	34.29	1	9	10	3	2	0	3	1	1	sp|P36131|SPC34_YEAST:46:x:sp|Q03954|SPC19_YEAST:59
1	KSILHTIR-KDITR-a1-b1	sp|P53267|DAM1_YEAST	sp|P36131|SPC34_YEAST	inter-protein xl	AG_Herzog_rombaut_E1607_240.c.07685.07685.4_AG_Herzog_rombaut_E1607_240.c.07647.07647.4	256	46	210	5	1736.03	435.015	4	-0.9	8	6	3	9.25	0.37	0.25	0.12	0.06	612	0.54	34.05	2	11	5	3	3	1	2	2	1	sp|P36131|SPC34_YEAST:46:x:sp|P53267|DAM1_YEAST:256
1	SFNSITTQSLLKESESLDK-AKLGTTR-a12-b2	sp|P53168|DUO1_YEAST	sp|P53267|DAM1_YEAST	inter-protein xl	AG_Herzog_rombaut_E1607_237.c.13384.13384.4_AG_Herzog_rombaut_E1607_237.c.13374.13374.4	66	7	59	7	3009.58	753.403	4	-2.7	5	6	6	9.13	0.59	0.54	0.05	0.08	370	0.26	34.03	2	8	18	3	3	0	3	0	3	sp|P53168|DUO1_YEAST:66:x:sp|P53267|DAM1_YEAST:7
1	WTKPTASSSR-TLGDKLR-a3-b5	sp|P53168|DUO1_YEAST	sp|Q03954|SPC19_YEAST	inter-protein xl	AG_Herzog_rombaut_E1607_240.c.10491.10491.4_AG_Herzog_rombaut_E1607_240.c.10469.10469.4	236	76	160	7	2059.11	515.784	4	-0.3	4	8	8	9.28	0.58	0.15	0.43	0.11	145	0.61	34.02	3	7	5	4	4	0	4	0	4	sp|P53168|DUO1_YEAST:236:x:sp|Q03954|SPC19_YEAST:76
1	LISTTDKYFIEQR-AKLGTTR-a7-b2	sp|Q12248|DAD1_YEAST	sp|P53267|DAM1_YEAST	inter-protein xl	AG_Herzog_rombaut_E1607_237.c.11405.11405.4_AG_Herzog_rombaut_E1607_237.c.11338.11338.4	18	7	11	7	2496.35	625.095	4	-3.6	2	7	6	9.85	0.4	0.34	0.07	0.06	283	0.4	33.9	2	7	10	3	4	0	3	1	3	sp|P53267|DAM1_YEAST:7:x:sp|Q12248|DAD1_YEAST:18
1	ALSAVFKDDPQIQR-VVNGPVTKNR-a7-b8	sp|P36131|SPC34_YEAST	sp|P53267|DAM1_YEAST	inter-protein xl	AG_Herzog_rombaut_E1607_236.c.10312.10312.4_AG_Herzog_rombaut_E1607_236.c.10290.10290.4	169	307	138	10	2807.52	702.888	4	-3.2	4	9	8	9.63	0.49	0.18	0.31	0.09	233	0.68	33.83	4	8	8	3	6	0	3	1	5	sp|P36131|SPC34_YEAST:169:x:sp|P53267|DAM1_YEAST:307
1	IIGNVKR-TLGDKLR-a6-b5	sp|P69851|DAD4_YEAST	sp|Q03954|SPC19_YEAST	inter-protein xl	AG_Herzog_rombaut_E1607_239.c.09961.09961.3_AG_Herzog_rombaut_E1607_239.c.09915.09915.3	21	76	55	7	1738.05	580.356	3	-0.8	4	7	6	9.7	0.43	0.23	0.2	0.07	231	0.57	33.65	2	3	7	3	4	0	3	1	3	sp|P69851|DAD4_YEAST:21:x:sp|Q03954|SPC19_YEAST:76
1	VVNGPVTKNR-KEVLLQDDR-a8-b1	sp|P53267|DAM1_YEAST	sp|P36131|SPC34_YEAST	inter-protein xl	AG_Herzog_rombaut_E1607_236.c.08321.08321.3_AG_Herzog_rombaut_E1607_236.c.08285.08285.3	307	249	58	9	2335.28	779.434	3	-2.8	4	10	7	9.42	0.48	0.4	0.08	0.08	346	0.46	33.62	2	5	11	7	3	0	5	1	2	sp|P36131|SPC34_YEAST:249:x:sp|P53267|DAM1_YEAST:307
1	DCNHDEAYLLFKVNPEK-WTKPTASSSR-a12-b3	sp|P36131|SPC34_YEAST	sp|P53168|DUO1_YEAST	inter-protein xl	AG_Herzog_rombaut_E1607_236.c.12877.12877.4_AG_Herzog_rombaut_E1607_236.c.12864.12864.4	65	236	171	10	3348.6	838.157	4	-3.4	2	12	11	9.84	0.4	0.1	0.29	0.08	479	0.69	33.55	4	7	7	5	7	0	5	1	6	sp|P36131|SPC34_YEAST:65:x:sp|P53168|DUO1_YEAST:236
1	VVNGPVTKNR-KTHVPASK-a8-b1	sp|P53267|DAM1_YEAST	sp|P53168|DUO1_YEAST	inter-protein xl	AG_Herzog_rombaut_E1607_236.c.03600.03600.3_AG_Herzog_rombaut_E1607_236.c.03580.03580.3	307	215	92	8	2087.18	696.734	3	-3.1	3	8	7	9.19	0.59	0.54	0.05	0.09	413	0	33.51	3	4	11	5	3	0	4	0	3	sp|P53168|DUO1_YEAST:215:x:sp|P53267|DAM1_YEAST:307
1	KQEQESLGSNSK-DTDMKR-a1-b5	sp|P69850|DAD3_YEAST	sp|P36131|SPC34_YEAST	inter-protein xl	AG_Herzog_rombaut_E1607_239.c.05706.05706.3_AG_Herzog_rombaut_E1607_239.c.05656.05656.3	83	94	11	6	2236.06	746.362	3	-0.5	2	7	7	9.64	0.36	0.3	0.06	0.05	338	0.45	33.44	4	11	8	2	5	0	2	0	5	sp|P36131|SPC34_YEAST:94:x:sp|P69850|DAD3_YEAST:83
1	LISTTDKYFIEQR-SNLNNTTNKFPK-a7-b9	sp|Q12248|DAD1_YEAST	sp|P53168|DUO1_YEAST	inter-protein xl	AG_Herzog_rombaut_E1607_237.c.12438.12438.3_AG_Herzog_rombaut_E1607_237.c.12405.12405.3	18	33	15	12	3127.61	1043.55	3	-1.9	2	11	11	9.51	0.43	0.33	0.1	0.07	650	0	33.3	6	6	14	4	7	0	4	0	7	sp|P53168|DUO1_YEAST:33:x:sp|Q12248|DAD1_YEAST:18
1	DAAPAKPPNQGLNPR-KKDEQGENDLAK-a6-b1	sp|P53168|DUO1_YEAST	sp|P53267|DAM1_YEAST	inter-protein xl	AG_Herzog_rombaut_E1607_237.c.06048.06048.4_AG_Herzog_rombaut_E1607_237.c.06335.06335.4	183	155	28	12	3056.55	765.145	4	-1.4	21	8	8	8.8	0.61	0.59	0.02	0.09	301	0	33.27	3	8	9	5	3	0	5	0	3	sp|P53168|DUO1_YEAST:183:x:sp|P53267|DAM1_YEAST:155
1	DRLDLNNKR-TLGDKLRK-a8-b5	sp|P36131|SPC34_YEAST	sp|Q03954|SPC19_YEAST	inter-protein xl	AG_Herzog_rombaut_E1607_236.c.07854.07854.5_AG_Herzog_rombaut_E1607_236.c.07809.07809.5	126	76	50	8	2210.24	443.056	5	-4	2	6	6	9.46	0.52	0.43	0.1	0.08	281	0.69	33.24	3	6	9	3	3	0	3	0	3	sp|P36131|SPC34_YEAST:126:x:sp|Q03954|SPC19_YEAST:76
1	SKLDLIEEVEPLVR-IIGNVKR-a2-b6	sp|Q03954|SPC19_YEAST	sp|P69851|DAD4_YEAST	inter-protein xl	AG_Herzog_rombaut_E1607_236.c.15598.15598.4_AG_Herzog_rombaut_E1607_236.c.15577.15577.4	59	21	38	7	2575.49	644.879	4	-3.5	1	6	4	9.26	0.52	0.47	0.05	0.07	746	0.81	33.13	2	9	13	2	4	0	2	2	2	sp|P69851|DAD4_YEAST:21:x:sp|Q03954|SPC19_YEAST:59
1	VHGSWLIGSYIYYMEQMLGKTQHHHHHH-KDITR-a20-b1	sp|P69852|HSK3_YEAST	sp|P36131|SPC34_YEAST	inter-protein xl	AG_Herzog_rombaut_E1607_234.c.13226.13226.7_AG_Herzog_rombaut_E1607_234.c.13138.13138.7	67	46	21	5	4195.03	600.298	7	-2.4	9	3	2	8.78	0.7	0.69	0.01	0.07	238	0.3	33.08	0	11	18	2	1	0	2	1	0	sp|P36131|SPC34_YEAST:46:x:sp|P69852|HSK3_YEAST:67
1	KQEQESLGSNSK-VVNGPVTKNR-a1-b8	sp|P69850|DAD3_YEAST	sp|P53267|DAM1_YEAST	inter-protein xl	AG_Herzog_rombaut_E1607_237.c.05158.05158.3_AG_Herzog_rombaut_E1607_237.c.05135.05135.3	83	307	224	10	2554.33	852.452	3	-0.6	8	12	9	9.45	0.48	0.06	0.42	0.08	389	0.65	33.06	5	7	5	4	10	0	4	0	5	sp|P53267|DAM1_YEAST:307:x:sp|P69850|DAD3_YEAST:83
1	WTKPTASSSR-IIGNVKR-a3-b6	sp|P53168|DUO1_YEAST	sp|P69851|DAD4_YEAST	inter-protein xl	AG_Herzog_rombaut_E1607_239.c.08998.08998.3_AG_Herzog_rombaut_E1607_239.c.08948.08948.3	236	21	215	7	2056.14	686.388	3	-1.6	4	8	7	9.43	0.42	0.31	0.11	0.07	415	0	32.97	4	5	7	2	6	0	2	1	5	sp|P53168|DUO1_YEAST:236:x:sp|P69851|DAD4_YEAST:21
1	DRLDLNNKR-TLGDKLR-a8-b5	sp|P36131|SPC34_YEAST	sp|Q03954|SPC19_YEAST	inter-protein xl	AG_Herzog_rombaut_E1607_240.c.10151.10151.3_AG_Herzog_rombaut_E1607_240.c.10163.10163.3	126	76	50	7	2082.15	695.059	3	-0.9	6	8	7	9.59	0.45	0.36	0.09	0.07	163	0.81	32.94	3	5	6	3	5	0	3	1	4	sp|P36131|SPC34_YEAST:126:x:sp|Q03954|SPC19_YEAST:76
1	LISTTDKYFIEQR-EGVFDYVIKR-a7-b9	sp|Q12248|DAD1_YEAST	sp|P36131|SPC34_YEAST	inter-protein xl	AG_Herzog_rombaut_E1607_237.c.15583.15583.3_AG_Herzog_rombaut_E1607_237.c.15562.15562.3	18	88	70	10	2975.56	992.861	3	-1.9	4	11	10	9.58	0.39	0.23	0.16	0.06	616	0.47	32.94	7	8	12	2	9	0	2	1	8	sp|P36131|SPC34_YEAST:88:x:sp|Q12248|DAD1_YEAST:18
1	ALSAVFKDDPQIQR-KSMGR-a7-b1	sp|P36131|SPC34_YEAST	sp|Q03954|SPC19_YEAST	inter-protein xl	AG_Herzog_rombaut_E1607_237.c.10144.10144.4_AG_Herzog_rombaut_E1607_237.c.10116.10116.4	169	79	90	5	2302.21	576.56	4	-1.6	6	4	3	9.08	0.39	0.38	0.01	0.05	402	0	32.73	0	11	10	3	1	0	3	1	0	sp|P36131|SPC34_YEAST:169:x:sp|Q03954|SPC19_YEAST:79
1	DRLDLNNKR-KSILHTIR-a8-b1	sp|P36131|SPC34_YEAST	sp|P53267|DAM1_YEAST	inter-protein xl	AG_Herzog_rombaut_E1607_236.c.08084.08084.5_AG_Herzog_rombaut_E1607_236.c.08039.08039.5	126	256	130	8	2247.28	450.463	5	-2	4	8	8	9.66	0.35	0.31	0.04	0.05	228	0.81	32.63	3	7	8	5	3	0	5	0	3	sp|P36131|SPC34_YEAST:126:x:sp|P53267|DAM1_YEAST:256
1	IGLVGTLLKGSVYSLILQR-AKLGTTR-a9-b2	sp|P69850|DAD3_YEAST	sp|P53267|DAM1_YEAST	inter-protein xl	AG_Herzog_rombaut_E1607_236.c.18151.18151.4_AG_Herzog_rombaut_E1607_236.c.18124.18124.4	72	7	65	7	2912.74	729.192	4	-2.5	7	6	6	9.39	0.36	0.3	0.06	0.05	591	0	32.58	2	12	12	4	2	0	4	0	2	sp|P53267|DAM1_YEAST:7:x:sp|P69850|DAD3_YEAST:72
1	TVSNPTTAKR-KPTESR-a9-b1	sp|P40013|BIM1_YEAST	sp|P53267|DAM1_YEAST	inter-protein xl	AG_Herzog_rombaut_E1607_239.c.04513.04513.4_AG_Herzog_rombaut_E1607_239.c.04551.04551.4	145	320	175	6	1928.03	483.015	4	-1.7	10	5	5	8.73	0.56	0.54	0.01	0.07	164	0	32.45	2	5	8	3	2	0	3	0	2	sp|P40013|BIM1_YEAST:145:x:sp|P53267|DAM1_YEAST:320
1	DAAPAKPPNQGLNPR-KKDEQGENDLAK-a6-b2	sp|P53168|DUO1_YEAST	sp|P53267|DAM1_YEAST	inter-protein xl	AG_Herzog_rombaut_E1607_237.c.06455.06455.4_AG_Herzog_rombaut_E1607_237.c.06335.06335.4	183	156	27	12	3056.55	765.144	4	-2.4	19	6	6	8.32	0.58	0.58	0.01	0.09	305	0	32.23	2	10	11	4	2	0	4	0	2	sp|P53168|DUO1_YEAST:183:x:sp|P53267|DAM1_YEAST:156
1	VNPEKQSVSRR-YKQLSLDLK-a5-b2	sp|P36131|SPC34_YEAST	sp|P69850|DAD3_YEAST	inter-protein xl	AG_Herzog_rombaut_E1607_237.c.09096.09096.5_AG_Herzog_rombaut_E1607_237.c.09058.09058.5	70	17	53	9	2543.4	509.688	5	-2.5	2	8	8	8.99	0.52	0.28	0.24	0.08	268	0.5	32.08	3	3	5	6	8	0	3	0	5	sp|P36131|SPC34_YEAST:70:x:sp|P69850|DAD3_YEAST:17
1	HKDESVYDPDAR-KDITR-a2-b1	sp|P40013|BIM1_YEAST	sp|P36131|SPC34_YEAST	inter-protein xl	AG_Herzog_rombaut_E1607_236.c.06090.06090.4_AG_Herzog_rombaut_E1607_236.c.06017.06017.4	110	46	64	5	2200.07	551.025	4	-2.8	2	4	4	9	0.31	0.3	0.01	0.04	250	0	32.04	1	11	8	3	1	0	3	0	1	sp|P36131|SPC34_YEAST:46:x:sp|P40013|BIM1_YEAST:110
1	KSILHTIR-KSMGR-a1-b1	sp|P53267|DAM1_YEAST	sp|Q03954|SPC19_YEAST	inter-protein xl	AG_Herzog_rombaut_E1607_239.c.06924.06924.4_AG_Herzog_rombaut_E1607_239.c.06727.06727.4	256	79	177	5	1681.97	421.499	4	-0.4	3	5	5	9.24	0.21	0.16	0.05	0.03	177	0.57	31.95	2	8	6	3	2	0	3	0	2	sp|P53267|DAM1_YEAST:256:x:sp|Q03954|SPC19_YEAST:79
1	LNNNTNSKLR-TVSNPTTAKR-a8-b9	sp|P53267|DAM1_YEAST	sp|P40013|BIM1_YEAST	inter-protein xl	AG_Herzog_rombaut_E1607_240.c.06106.06106.3_AG_Herzog_rombaut_E1607_240.c.06102.06102.3	252	145	107	10	2384.28	795.766	3	-0.8	4	12	9	9.45	0.37	0.09	0.28	0.06	236	0.7	31.93	6	5	7	3	9	0	3	1	6	sp|P40013|BIM1_YEAST:145:x:sp|P53267|DAM1_YEAST:252
1	KSILHTIR-QKLENR-a1-b2	sp|P53267|DAM1_YEAST	sp|P53168|DUO1_YEAST	inter-protein xl	AG_Herzog_rombaut_E1607_236.c.06107.06107.3_AG_Herzog_rombaut_E1607_236.c.06046.06046.3	256	169	87	6	1891.1	631.374	3	-1.4	8	8	6	9.5	0.19	0.11	0.08	0.03	204	0.64	31.88	3	8	5	3	5	0	3	2	3	sp|P53168|DUO1_YEAST:169:x:sp|P53267|DAM1_YEAST:256
1	SLEDEKNNLVMELSNMER-QKLENR-a6-b2	sp|P53267|DAM1_YEAST	sp|P53168|DUO1_YEAST	inter-protein xl	AG_Herzog_rombaut_E1607_234.c.14903.14903.4_AG_Herzog_rombaut_E1607_234.c.14867.14867.4	138	169	31	6	3074.49	769.63	4	-3.4	19	5	4	9.19	0.3	0.27	0.03	0.04	553	0	31.8	1	9	11	3	2	0	3	1	1	sp|P53168|DUO1_YEAST:169:x:sp|P53267|DAM1_YEAST:138
1	LNNNTNSKLR-KDITR-a8-b1	sp|P53267|DAM1_YEAST	sp|P36131|SPC34_YEAST	inter-protein xl	AG_Herzog_rombaut_E1607_239.c.06339.06339.4_AG_Herzog_rombaut_E1607_239.c.06307.06307.4	252	46	206	5	1942.05	486.521	4	-3.5	4	5	5	9.52	0.24	0.2	0.03	0.03	172	0.55	31.79	1	6	12	3	2	0	3	0	2	sp|P36131|SPC34_YEAST:46:x:sp|P53267|DAM1_YEAST:252
1	KTHVPASK-KDITR-a1-b1	sp|P53168|DUO1_YEAST	sp|P36131|SPC34_YEAST	inter-protein xl	AG_Herzog_rombaut_E1607_240.c.03419.03419.5_AG_Herzog_rombaut_E1607_240.c.03296.03296.5	215	46	169	5	1635.92	328.193	5	-3.4	4	6	6	8.99	0.44	0.17	0.27	0.08	325	0.57	31.61	1	5	5	4	2	0	4	0	2	sp|P36131|SPC34_YEAST:46:x:sp|P53168|DUO1_YEAST:215
1	LISTTDKYFIEQR-DRLDLNNKR-a7-b8	sp|Q12248|DAD1_YEAST	sp|P36131|SPC34_YEAST	inter-protein xl	AG_Herzog_rombaut_E1607_237.c.11876.11876.4_AG_Herzog_rombaut_E1607_237.c.11866.11866.4	18	126	108	9	2893.52	724.388	4	-3.1	3	6	6	8.56	0.48	0.47	0.01	0.07	232	0.22	31.56	2	9	9	4	2	0	4	0	2	sp|P36131|SPC34_YEAST:126:x:sp|Q12248|DAD1_YEAST:18
1	RKSILHTIR-DTDMKR-a2-b5	sp|P53267|DAM1_YEAST	sp|P36131|SPC34_YEAST	inter-protein xl	AG_Herzog_rombaut_E1607_236.c.05747.05747.4_AG_Herzog_rombaut_E1607_236.c.05684.05684.4	256	94	162	6	2025.11	507.285	4	-2.4	2	8	7	9.43	0.36	0.12	0.24	0.06	256	0.65	31.48	4	4	6	2	6	0	2	1	5	sp|P36131|SPC34_YEAST:94:x:sp|P53267|DAM1_YEAST:256
1	LMSDQTYLKLINDR-KSILHTIR-a9-b1	sp|P53168|DUO1_YEAST	sp|P53267|DAM1_YEAST	inter-protein xl	AG_Herzog_rombaut_E1607_237.c.13191.13191.5_AG_Herzog_rombaut_E1607_237.c.13167.13167.5	131	256	125	8	2813.55	563.717	5	-0.3	2	6	6	8.43	0.51	0.46	0.05	0.07	609	0.57	31.42	3	11	13	2	4	0	2	0	4	sp|P53168|DUO1_YEAST:131:x:sp|P53267|DAM1_YEAST:256
1	SKLDLIEEVEPLVR-LDLNNKR-a2-b6	sp|Q03954|SPC19_YEAST	sp|P36131|SPC34_YEAST	inter-protein xl	AG_Herzog_rombaut_E1607_237.c.16459.16459.4_AG_Herzog_rombaut_E1607_237.c.16405.16405.4	59	126	67	7	2648.47	663.125	4	-2.1	3	5	4	8.69	0.57	0.54	0.03	0.07	845	0.84	31.4	1	7	14	3	2	0	3	1	1	sp|P36131|SPC34_YEAST:126:x:sp|Q03954|SPC19_YEAST:59
1	RKTIFVEDFPTDLILK-KSMGR-a2-b1	sp|P36131|SPC34_YEAST	sp|Q03954|SPC19_YEAST	inter-protein xl	AG_Herzog_rombaut_E1607_233.c.12316.12316.4_AG_Herzog_rombaut_E1607_233.c.12141.12141.4	198	79	119	5	2649.45	663.37	4	-2.9	20	3	3	8.4	0.6	0.59	0.01	0.07	548	0	31.38	1	11	14	2	1	0	2	0	1	sp|P36131|SPC34_YEAST:198:x:sp|Q03954|SPC19_YEAST:79
1	KQEQESLGSNSK-LNNNTNSKLR-a1-b8	sp|P69850|DAD3_YEAST	sp|P53267|DAM1_YEAST	inter-protein xl	AG_Herzog_rombaut_E1607_236.c.04856.04856.4_AG_Herzog_rombaut_E1607_236.c.04857.04857.4	83	252	169	10	2644.33	662.091	4	-3.1	3	7	7	9.05	0.33	0.25	0.08	0.05	703	0.81	31.33	1	9	9	5	2	0	5	0	2	sp|P53267|DAM1_YEAST:252:x:sp|P69850|DAD3_YEAST:83
1	HKDESVYDPDARR-KSMGR-a2-b1	sp|P40013|BIM1_YEAST	sp|Q03954|SPC19_YEAST	inter-protein xl	AG_Herzog_rombaut_E1607_236.c.04674.04674.5_AG_Herzog_rombaut_E1607_236.c.04647.04647.5	110	79	31	5	2302.1	461.429	5	-3.5	2	4	4	8.95	0.41	0.36	0.05	0.06	355	0.43	31.26	1	7	12	3	1	0	3	0	1	sp|P40013|BIM1_YEAST:110:x:sp|Q03954|SPC19_YEAST:79
1	KKDEQGENDLAK-MDSASKEETLEK-a2-b6	sp|P53267|DAM1_YEAST	sp|P35734|ASK1_YEAST	inter-protein xl	AG_Herzog_rombaut_E1607_233.c.05132.05132.4_AG_Herzog_rombaut_E1607_233.c.05113.05113.4	156	6	150	12	2878.37	720.601	4	-1.3	6	10	8	9.3	0.28	0.18	0.1	0.05	568	0.25	31.22	4	7	7	4	6	0	4	2	4	sp|P35734|ASK1_YEAST:6:x:sp|P53267|DAM1_YEAST:156
1	KQEQESLGSNSK-HSVAKK-a1-b5	sp|P69850|DAD3_YEAST	sp|P53267|DAM1_YEAST	inter-protein xl	AG_Herzog_rombaut_E1607_236.c.02277.02277.4_AG_Herzog_rombaut_E1607_236.c.02275.02275.4	83	330	247	6	2140.11	536.035	4	-2.2	2	3	2	8.54	0.42	0.41	0.01	0.05	433	0.39	31	1	10	12	2	1	0	2	1	0	sp|P53267|DAM1_YEAST:330:x:sp|P69850|DAD3_YEAST:83
1	LNNNTNSKLR-WTKPTASSSR-a8-b3	sp|P53267|DAM1_YEAST	sp|P53168|DUO1_YEAST	inter-protein xl	AG_Herzog_rombaut_E1607_240.c.08195.08195.3_AG_Herzog_rombaut_E1607_240.c.08164.08164.3	252	236	16	10	2430.26	811.093	3	-2.4	2	13	8	9.53	0.23	0.11	0.12	0.04	373	0.83	30.95	4	2	11	6	8	0	2	2	6	sp|P53168|DUO1_YEAST:236:x:sp|P53267|DAM1_YEAST:252
1	KQEQESLGSNSK-IIGNVKR-a1-b6	sp|P69850|DAD3_YEAST	sp|P69851|DAD4_YEAST	inter-protein xl	AG_Herzog_rombaut_E1607_236.c.05392.05392.4_AG_Herzog_rombaut_E1607_236.c.05356.05356.4	83	21	62	7	2270.22	568.562	4	-2.8	5	5	5	8.67	0.4	0.2	0.2	0.07	241	0.72	30.92	3	10	8	2	3	0	2	0	3	sp|P69850|DAD3_YEAST:83:x:sp|P69851|DAD4_YEAST:21
1	ALSAVFKDDPQIQR-KPTESR-a7-b1	sp|P36131|SPC34_YEAST	sp|P53267|DAM1_YEAST	inter-protein xl	AG_Herzog_rombaut_E1607_237.c.09549.09549.4_AG_Herzog_rombaut_E1607_237.c.09483.09483.4	169	320	151	6	2441.29	611.329	4	-2.4	1	4	4	8.65	0.4	0.37	0.03	0.05	490	0.89	30.91	1	11	12	3	1	0	3	0	1	sp|P36131|SPC34_YEAST:169:x:sp|P53267|DAM1_YEAST:320
1	KPTESR-QKLENR-a1-b2	sp|P53267|DAM1_YEAST	sp|P53168|DUO1_YEAST	inter-protein xl	AG_Herzog_rombaut_E1607_240.c.03558.03558.3_AG_Herzog_rombaut_E1607_240.c.03505.03505.3	320	169	151	6	1640.88	547.97	3	0.3	3	7	5	8.75	0.34	0.19	0.16	0.06	199	0.7	30.84	2	5	4	3	4	0	3	2	2	sp|P53168|DUO1_YEAST:169:x:sp|P53267|DAM1_YEAST:320
1	SNLNNTTNKFPK-VNPEKQSVSR-a9-b5	sp|P53168|DUO1_YEAST	sp|P36131|SPC34_YEAST	inter-protein xl	AG_Herzog_rombaut_E1607_239.c.08593.08593.4_AG_Herzog_rombaut_E1607_239.c.08452.08452.4	33	70	37	10	2657.37	665.35	4	-2.5	8	8	8	8.74	0.42	0.14	0.28	0.07	218	0.19	30.78	3	5	7	4	4	0	4	0	4	sp|P36131|SPC34_YEAST:70:x:sp|P53168|DUO1_YEAST:33
1	KDEQGENDLAK-QKLENR-a1-b2	sp|P53267|DAM1_YEAST	sp|P53168|DUO1_YEAST	inter-protein xl	AG_Herzog_rombaut_E1607_239.c.05776.05776.4_AG_Herzog_rombaut_E1607_239.c.05732.05732.4	156	169	13	6	2170.08	543.529	4	-1.6	4	4	4	8.84	0.36	0.33	0.02	0.05	497	0.45	30.62	1	8	9	3	1	0	3	0	1	sp|P53168|DUO1_YEAST:169:x:sp|P53267|DAM1_YEAST:156
1	SKLDLIEEVEPLVR-EVYLNKDR-a2-b6	sp|Q03954|SPC19_YEAST	sp|P36131|SPC34_YEAST	inter-protein xl	AG_Herzog_rombaut_E1607_236.c.16430.16430.4_AG_Herzog_rombaut_E1607_236.c.16415.16415.4	59	118	59	8	2812.51	704.136	4	-3.8	4	6	5	8.91	0.38	0.32	0.06	0.05	430	0.43	30.57	2	7	10	4	2	0	4	1	1	sp|P36131|SPC34_YEAST:118:x:sp|Q03954|SPC19_YEAST:59
1	TVSNPTTAKR-KDITR-a9-b1	sp|P40013|BIM1_YEAST	sp|P36131|SPC34_YEAST	inter-protein xl	AG_Herzog_rombaut_E1607_239.c.05746.05746.4_AG_Herzog_rombaut_E1607_239.c.05716.05716.4	145	46	99	5	1843.01	461.761	4	-1.5	12	5	5	8.07	0.63	0.62	0.01	0.08	243	0	30.55	2	3	13	3	2	0	3	0	2	sp|P36131|SPC34_YEAST:46:x:sp|P40013|BIM1_YEAST:145
1	VVNGPVTKNR-KSMGR-a8-b1	sp|P53267|DAM1_YEAST	sp|Q03954|SPC19_YEAST	inter-protein xl	AG_Herzog_rombaut_E1607_239.c.05661.05661.4_AG_Herzog_rombaut_E1607_239.c.05628.05628.4	307	79	228	5	1797.98	450.504	4	-2	4	3	3	7.93	0.54	0.53	0.01	0.07	161	0.45	30.37	1	3	11	2	1	0	2	0	1	sp|P53267|DAM1_YEAST:307:x:sp|Q03954|SPC19_YEAST:79
1	IIGNVKR-KDITR-a6-b1	sp|P69851|DAD4_YEAST	sp|P36131|SPC34_YEAST	inter-protein xl	AG_Herzog_rombaut_E1607_240.c.06764.06764.4_AG_Herzog_rombaut_E1607_240.c.06685.06685.4	21	46	25	5	1567.94	392.993	4	0.7	2	4	2	7.8	0.67	0.66	0.01	0.09	129	0	30.23	1	1	9	2	2	0	1	1	1	sp|P36131|SPC34_YEAST:46:x:sp|P69851|DAD4_YEAST:21
1	DAAPAKPPNQGLNPR-VVNGPVTKNR-a6-b8	sp|P53168|DUO1_YEAST	sp|P53267|DAM1_YEAST	inter-protein xl	AG_Herzog_rombaut_E1607_236.c.07368.07368.3_AG_Herzog_rombaut_E1607_236.c.07403.07403.3	183	307	124	10	2765.49	922.836	3	-2.9	13	8	7	8.68	0.46	0.41	0.05	0.07	238	0.75	30.08	4	6	10	3	5	0	3	1	4	sp|P53168|DUO1_YEAST:183:x:sp|P53267|DAM1_YEAST:307
1	VNPEKQSVSR-KSMGR-a5-b1	sp|P36131|SPC34_YEAST	sp|Q03954|SPC19_YEAST	inter-protein xl	AG_Herzog_rombaut_E1607_239.c.05235.05235.4_AG_Herzog_rombaut_E1607_239.c.05141.05141.4	70	79	9	5	1857.97	465.5	4	-1.7	3	4	4	8.19	0.5	0.45	0.04	0.07	168	0	30.07	1	4	7	2	2	0	2	0	2	sp|P36131|SPC34_YEAST:70:x:sp|Q03954|SPC19_YEAST:79
1	IGLVGTLLKGSVYSLILQR-KPTESR-a9-b1	sp|P69850|DAD3_YEAST	sp|P53267|DAM1_YEAST	inter-protein xl	AG_Herzog_rombaut_E1607_237.c.17944.17944.4_AG_Herzog_rombaut_E1607_237.c.17945.17945.4	72	320	248	6	2883.68	721.927	4	-1	2	4	4	8.33	0.34	0.28	0.06	0.05	614	0	29.97	1	14	9	3	1	0	3	0	1	sp|P53267|DAM1_YEAST:320:x:sp|P69850|DAD3_YEAST:72
1	SNLNNTTNKFPK-DTDMKR-a9-b5	sp|P53168|DUO1_YEAST	sp|P36131|SPC34_YEAST	inter-protein xl	AG_Herzog_rombaut_E1607_239.c.08970.08970.4_AG_Herzog_rombaut_E1607_239.c.08934.08934.4	33	94	61	6	2279.12	570.787	4	-2	2	6	6	8.73	0.31	0.15	0.17	0.06	308	0.65	29.94	4	6	6	2	4	0	2	0	4	sp|P36131|SPC34_YEAST:94:x:sp|P53168|DUO1_YEAST:33
1	HKDESVYDPDAR-LNNNTNSKLRR-a2-b8	sp|P40013|BIM1_YEAST	sp|P53267|DAM1_YEAST	inter-protein xl	AG_Herzog_rombaut_E1607_236.c.05640.05640.4_AG_Herzog_rombaut_E1607_236.c.05499.05499.4	110	252	142	11	2897.43	725.364	4	-3.9	8	10	8	8.6	0.42	0.28	0.14	0.07	408	0.63	29.88	4	7	6	2	8	0	2	0	6	sp|P40013|BIM1_YEAST:110:x:sp|P53267|DAM1_YEAST:252
1	MDSASKEETLEK-KPTESR-a6-b1	sp|P35734|ASK1_YEAST	sp|P53267|DAM1_YEAST	inter-protein xl	AG_Herzog_rombaut_E1607_236.c.05806.05806.4_AG_Herzog_rombaut_E1607_236.c.05779.05779.4	6	320	314	6	2221.07	556.276	4	-3.1	3	10	9	9.23	0.23	0.09	0.14	0.05	144	0	29.8	2	4	6	5	5	0	4	0	5	sp|P35734|ASK1_YEAST:6:x:sp|P53267|DAM1_YEAST:320
1	KTHVPASK-KPTESR-a1-b1	sp|P53168|DUO1_YEAST	sp|P53267|DAM1_YEAST	inter-protein xl	AG_Herzog_rombaut_E1607_240.c.02546.02546.4_AG_Herzog_rombaut_E1607_240.c.02519.02519.4	215	320	105	6	1720.95	431.244	4	-0.4	3	9	9	8.21	0.32	0.14	0.18	0.05	338	0.69	29.7	3	6	3	6	3	0	6	0	3	sp|P53168|DUO1_YEAST:215:x:sp|P53267|DAM1_YEAST:320
1	EGVFDYVIKR-YKQLSLDLK-a9-b2	sp|P36131|SPC34_YEAST	sp|P69850|DAD3_YEAST	inter-protein xl	AG_Herzog_rombaut_E1607_237.c.15609.15609.3_AG_Herzog_rombaut_E1607_237.c.15587.15587.3	88	17	71	9	2469.34	824.123	3	-2.7	5	9	8	8.82	0.37	0.3	0.07	0.06	454	0.48	29.7	4	4	8	5	4	0	4	0	4	sp|P36131|SPC34_YEAST:88:x:sp|P69850|DAD3_YEAST:17
1	HKDESVYDPDAR-KPTESR-a2-b1	sp|P40013|BIM1_YEAST	sp|P53267|DAM1_YEAST	inter-protein xl	AG_Herzog_rombaut_E1607_237.c.04995.04995.4_AG_Herzog_rombaut_E1607_237.c.04986.04986.4	110	320	210	6	2285.09	572.281	4	-0.4	1	6	5	9.01	0.21	0.18	0.03	0.03	105	0.83	29.55	0	9	8	5	1	0	5	1	0	sp|P40013|BIM1_YEAST:110:x:sp|P53267|DAM1_YEAST:320
1	KGEKDAAPAKPPNQGLNPR-KKDEQGENDLAK-a10-b2	sp|P53168|DUO1_YEAST	sp|P53267|DAM1_YEAST	inter-protein xl	AG_Herzog_rombaut_E1607_233.c.03398.03398.5_AG_Herzog_rombaut_E1607_233.c.03280.03280.5	183	156	27	12	3498.79	700.766	5	-3.9	2	11	7	8.43	0.42	0.23	0.18	0.07	394	0.51	29.5	2	7	4	5	10	0	5	2	2	sp|P53168|DUO1_YEAST:183:x:sp|P53267|DAM1_YEAST:156
1	ASQNKQFNQPLFPSSQVR-QKLENR-a5-b2	sp|P53267|DAM1_YEAST	sp|P53168|DUO1_YEAST	inter-protein xl	AG_Herzog_rombaut_E1607_239.c.11185.11185.4_AG_Herzog_rombaut_E1607_239.c.11165.11165.4	171	169	2	6	2999.55	750.896	4	-2.2	5	4	4	8.6	0.32	0.3	0.02	0.04	457	0.26	29.45	1	11	9	3	1	0	3	0	1	sp|P53168|DUO1_YEAST:169:x:sp|P53267|DAM1_YEAST:171
1	KQEQESLGSNSK-KPTESR-a1-b1	sp|P69850|DAD3_YEAST	sp|P53267|DAM1_YEAST	inter-protein xl	AG_Herzog_rombaut_E1607_240.c.02930.02930.4_AG_Herzog_rombaut_E1607_240.c.02882.02882.4	83	320	237	6	2188.1	548.032	4	0.4	2	4	2	8.54	0.37	0.28	0.09	0.06	599	0	29.45	1	7	10	3	1	1	2	1	0	sp|P53267|DAM1_YEAST:320:x:sp|P69850|DAD3_YEAST:83
1	IGLVGTLLKGSVYSLILQR-LGRPGEKPIIHVPK-a9-b7	sp|P69850|DAD3_YEAST	sp|P36131|SPC34_YEAST	inter-protein xl	AG_Herzog_rombaut_E1607_234.c.15339.15339.5_AG_Herzog_rombaut_E1607_234.c.15121.15121.5	72	105	33	14	3707.22	742.451	5	-2.1	5	6	5	8.16	0.4	0.37	0.03	0.06	987	0	29.39	1	13	14	5	1	0	5	1	0	sp|P36131|SPC34_YEAST:105:x:sp|P69850|DAD3_YEAST:72
1	HKDESVYDPDARR-KPTESR-a2-b1	sp|P40013|BIM1_YEAST	sp|P53267|DAM1_YEAST	inter-protein xl	AG_Herzog_rombaut_E1607_237.c.04373.04373.4_AG_Herzog_rombaut_E1607_237.c.04336.04336.4	110	320	210	6	2441.19	611.304	4	-2.8	3	8	6	8.52	0.35	0.24	0.11	0.06	178	0.64	28.85	4	3	10	4	4	0	3	1	3	sp|P40013|BIM1_YEAST:110:x:sp|P53267|DAM1_YEAST:320
1	DAAPAKPPNQGLNPR-KSMGR-a6-b1	sp|P53168|DUO1_YEAST	sp|Q03954|SPC19_YEAST	inter-protein xl	AG_Herzog_rombaut_E1607_240.c.07380.07380.4_AG_Herzog_rombaut_E1607_240.c.07269.07269.4	183	79	104	5	2260.17	566.05	4	-1.9	1	4	3	8.34	0.35	0.33	0.03	0.04	535	0	28.84	2	7	8	2	2	0	2	1	1	sp|P53168|DUO1_YEAST:183:x:sp|Q03954|SPC19_YEAST:79
1	DAAPAKPPNQGLNPR-LNNNTNSKLR-a6-b8	sp|P53168|DUO1_YEAST	sp|P53267|DAM1_YEAST	inter-protein xl	AG_Herzog_rombaut_E1607_237.c.07600.07600.4_AG_Herzog_rombaut_E1607_237.c.07481.07481.4	183	252	69	10	2855.49	714.882	4	-1.9	3	8	8	8.14	0.35	0.32	0.03	0.05	348	0.72	28.79	3	8	6	4	4	0	4	0	4	sp|P53168|DUO1_YEAST:183:x:sp|P53267|DAM1_YEAST:252
1	SKLDLIEEVEPLVR-DGKEGVFDYVIK-a2-b3	sp|Q03954|SPC19_YEAST	sp|P36131|SPC34_YEAST	inter-protein xl	AG_Herzog_rombaut_E1607_236.c.19369.19369.4_AG_Herzog_rombaut_E1607_236.c.19339.19339.4	59	79	20	12	3145.67	787.425	4	-3.6	2	8	8	8.14	0.4	0.3	0.1	0.06	937	0.17	28.79	4	7	8	4	4	0	4	0	4	sp|P36131|SPC34_YEAST:79:x:sp|Q03954|SPC19_YEAST:59
1	EKDEIR-KSMGR-a2-b1	sp|P36131|SPC34_YEAST	sp|Q03954|SPC19_YEAST	inter-protein xl	AG_Herzog_rombaut_E1607_239.c.05213.05213.3_AG_Herzog_rombaut_E1607_239.c.05103.05103.3	280	79	201	5	1503.77	502.265	3	-0.4	4	5	3	7.87	0.39	0.21	0.18	0.06	162	0	28.63	0	3	4	3	2	0	3	2	0	sp|P36131|SPC34_YEAST:280:x:sp|Q03954|SPC19_YEAST:79
1	IGLVGTLLKGSVYSLILQR-VVNGPVTKNR-a9-b8	sp|P69850|DAD3_YEAST	sp|P53267|DAM1_YEAST	inter-protein xl	AG_Herzog_rombaut_E1607_234.c.16363.16363.4_AG_Herzog_rombaut_E1607_234.c.16361.16361.4	72	307	235	10	3249.91	813.486	4	-1	3	9	8	8.05	0.45	0.14	0.3	0.09	260	0.14	28.49	5	9	5	3	6	0	3	0	5	sp|P53267|DAM1_YEAST:307:x:sp|P69850|DAD3_YEAST:72
1	QLSLDLKALDETIK-VNPEKQSVSR-a7-b5	sp|P69850|DAD3_YEAST	sp|P36131|SPC34_YEAST	inter-protein xl	AG_Herzog_rombaut_E1607_236.c.13029.13029.3_AG_Herzog_rombaut_E1607_236.c.12995.12995.3	24	70	46	10	2866.55	956.526	3	-3.4	4	9	9	8.74	0.23	0.14	0.09	0.04	109	0.2	28.43	4	5	11	3	6	0	3	0	6	sp|P36131|SPC34_YEAST:70:x:sp|P69850|DAD3_YEAST:24
1	LNNNTNSKLR-KSMGR-a8-b1	sp|P53267|DAM1_YEAST	sp|Q03954|SPC19_YEAST	inter-protein xl	AG_Herzog_rombaut_E1607_239.c.05537.05537.4_AG_Herzog_rombaut_E1607_239.c.05497.05497.4	252	79	173	5	1887.99	473.005	4	-2.4	5	5	5	8.66	0.2	0.17	0.04	0.03	182	0.58	28.26	2	4	7	3	2	0	3	0	2	sp|P53267|DAM1_YEAST:252:x:sp|Q03954|SPC19_YEAST:79
1	DCNHDEAYLLFKVNPEK-SKLDLIEEVEPLVR-a12-b2	sp|P36131|SPC34_YEAST	sp|Q03954|SPC19_YEAST	inter-protein xl	AG_Herzog_rombaut_E1607_233.c.17093.17093.5_AG_Herzog_rombaut_E1607_233.c.17083.17083.5	65	59	6	14	3867.95	774.599	5	-1.7	1	11	6	7.52	0.55	0.09	0.47	0.1	287	0.5	28.08	2	8	3	4	9	0	4	1	2	sp|P36131|SPC34_YEAST:65:x:sp|Q03954|SPC19_YEAST:59
1	WTKPTASSSR-KDITR-a3-b1	sp|P53168|DUO1_YEAST	sp|P36131|SPC34_YEAST	inter-protein xl	AG_Herzog_rombaut_E1607_240.c.07966.07966.3_AG_Herzog_rombaut_E1607_240.c.07900.07900.3	236	46	190	5	1889	630.674	3	-0.5	2	6	5	8.23	0.31	0.28	0.03	0.04	323	0.56	28.03	2	7	5	2	4	0	2	1	3	sp|P36131|SPC34_YEAST:46:x:sp|P53168|DUO1_YEAST:236
1	TVSNPTTAKR-KEVLLQDDR-a9-b1	sp|P40013|BIM1_YEAST	sp|P36131|SPC34_YEAST	inter-protein xl	AG_Herzog_rombaut_E1607_237.c.07834.07834.4_AG_Herzog_rombaut_E1607_237.c.07767.07767.4	145	249	104	9	2326.25	582.57	4	-0.2	5	9	7	8.04	0.32	0.26	0.06	0.05	163	0.8	27.97	4	3	6	7	4	0	3	0	4	sp|P36131|SPC34_YEAST:249:x:sp|P40013|BIM1_YEAST:145
1	ALSAVFKDDPQIQR-LNNNTNSKLRR-a7-b8	sp|P36131|SPC34_YEAST	sp|P53267|DAM1_YEAST	inter-protein xl	AG_Herzog_rombaut_E1607_237.c.09715.09715.5_AG_Herzog_rombaut_E1607_237.c.09684.09684.5	169	252	83	11	3053.63	611.734	5	-1.2	1	7	7	8.5	0.28	0.24	0.04	0.04	519	0.14	27.94	4	9	9	3	4	0	3	0	4	sp|P36131|SPC34_YEAST:169:x:sp|P53267|DAM1_YEAST:252
1	LNNNTNSKLRR-KTHVPASK-a8-b1	sp|P53267|DAM1_YEAST	sp|P53168|DUO1_YEAST	inter-protein xl	AG_Herzog_rombaut_E1607_237.c.03087.03087.5_AG_Herzog_rombaut_E1607_237.c.03034.03034.5	252	215	37	8	2333.29	467.665	5	-2.7	1	7	5	7.97	0.4	0.31	0.09	0.06	279	0.72	27.71	3	1	6	6	5	0	1	1	4	sp|P53168|DUO1_YEAST:215:x:sp|P53267|DAM1_YEAST:252
1	KGEKDAAPAKPPNQGLNPR-ASQNKQFNQPLFPSSQVR-a1-b5	sp|P53168|DUO1_YEAST	sp|P53267|DAM1_YEAST	inter-protein xl	AG_Herzog_rombaut_E1607_233.c.07209.07209.6_AG_Herzog_rombaut_E1607_233.c.07193.07193.6	174	171	3	18	4200.17	701.036	6	-2.7	2	9	9	7.61	0.52	0.05	0.47	0.09	419	0.4	27.58	3	6	3	8	13	0	6	0	3	sp|P53168|DUO1_YEAST:174:x:sp|P53267|DAM1_YEAST:171
1	EVYLNKDRLDLNNK-SKLDLIEEVEPLVR-a6-b2	sp|P36131|SPC34_YEAST	sp|Q03954|SPC19_YEAST	inter-protein xl	AG_Herzog_rombaut_E1607_234.c.15008.15008.5_AG_Herzog_rombaut_E1607_234.c.14955.14955.5	118	59	59	14	3509.89	702.986	5	-1.9	3	5	5	7.41	0.51	0.01	0.5	0.08	328	0.32	27.54	1	4	1	8	10	0	4	0	1	sp|P36131|SPC34_YEAST:118:x:sp|Q03954|SPC19_YEAST:59
1	SNLNNTTNKFPKSTGGGASDNISANSNSIR-KQEQESLGSNSK-a12-b1	sp|P53168|DUO1_YEAST	sp|P69850|DAD3_YEAST	inter-protein xl	AG_Herzog_rombaut_E1607_233.c.06361.06361.5_AG_Herzog_rombaut_E1607_233.c.06317.06317.5	36	83	47	12	4537.18	908.443	5	-3.6	5	11	11	7.7	0.36	0.25	0.11	0.06	439	0.61	27.54	3	10	7	7	4	0	7	0	4	sp|P53168|DUO1_YEAST:36:x:sp|P69850|DAD3_YEAST:83
1	YKQLSLDLK-DTDMKR-a2-b5	sp|P69850|DAD3_YEAST	sp|P36131|SPC34_YEAST	inter-protein xl	AG_Herzog_rombaut_E1607_240.c.11745.11745.3_AG_Herzog_rombaut_E1607_240.c.11656.11656.3	17	94	77	6	2009.05	670.69	3	-2.3	2	6	6	8.28	0.22	0.18	0.04	0.03	250	0.48	27.53	4	6	6	1	5	0	1	0	5	sp|P36131|SPC34_YEAST:94:x:sp|P69850|DAD3_YEAST:17
1	DRLDLNNKR-HSVAKK-a8-b5	sp|P36131|SPC34_YEAST	sp|P53267|DAM1_YEAST	inter-protein xl	AG_Herzog_rombaut_E1607_237.c.03964.03964.4_AG_Herzog_rombaut_E1607_237.c.03938.03938.4	126	330	204	6	1949.07	488.276	4	-4	2	7	6	7.96	0.28	0.12	0.17	0.05	297	0.71	27.51	3	4	3	3	4	0	3	0	3	sp|P36131|SPC34_YEAST:126:x:sp|P53267|DAM1_YEAST:330
1	ALSAVFKDDPQIQR-LNNNTNSKLR-a7-b8	sp|P36131|SPC34_YEAST	sp|P53267|DAM1_YEAST	inter-protein xl	AG_Herzog_rombaut_E1607_237.c.10787.10787.4_AG_Herzog_rombaut_E1607_237.c.10743.10743.4	169	252	83	10	2897.53	725.391	4	-1.7	2	5	5	7.66	0.39	0.34	0.04	0.06	392	0.34	27.51	4	9	10	1	4	0	1	0	4	sp|P36131|SPC34_YEAST:169:x:sp|P53267|DAM1_YEAST:252
1	WTKPTASSSR-YKQLSLDLK-a3-b2	sp|P53168|DUO1_YEAST	sp|P69850|DAD3_YEAST	inter-protein xl	AG_Herzog_rombaut_E1607_240.c.12397.12397.4_AG_Herzog_rombaut_E1607_240.c.12362.12362.4	236	17	219	9	2364.27	592.075	4	0.6	3	8	8	7.61	0.35	0.23	0.13	0.06	415	0.63	27.49	3	6	3	5	3	0	5	0	3	sp|P53168|DUO1_YEAST:236:x:sp|P69850|DAD3_YEAST:17
1	SNLNNTTNKFPK-IIGNVKR-a9-b6	sp|P53168|DUO1_YEAST	sp|P69851|DAD4_YEAST	inter-protein xl	AG_Herzog_rombaut_E1607_239.c.09488.09488.4_AG_Herzog_rombaut_E1607_239.c.09401.09401.4	33	21	12	7	2313.28	579.328	4	0	3	6	6	7.66	0.35	0.15	0.2	0.06	228	0.89	27.37	4	6	5	1	5	0	1	0	5	sp|P53168|DUO1_YEAST:33:x:sp|P69851|DAD4_YEAST:21
1	DCNHDEAYLLFKVNPEK-LNNNTNSKLR-a12-b8	sp|P36131|SPC34_YEAST	sp|P53267|DAM1_YEAST	inter-protein xl	AG_Herzog_rombaut_E1607_237.c.12783.12783.4_AG_Herzog_rombaut_E1607_237.c.12730.12730.4	65	252	187	10	3401.66	851.422	4	-3.4	1	9	8	8.13	0.33	0.08	0.24	0.06	293	0.76	27.33	6	8	7	1	8	0	1	0	7	sp|P36131|SPC34_YEAST:65:x:sp|P53267|DAM1_YEAST:252
1	WTKPTASSSR-KPTESR-a3-b1	sp|P53168|DUO1_YEAST	sp|P53267|DAM1_YEAST	inter-protein xl	AG_Herzog_rombaut_E1607_240.c.06431.06431.4_AG_Herzog_rombaut_E1607_240.c.06363.06363.4	236	320	84	6	1974.02	494.512	4	-0.6	1	4	3	8.08	0.27	0.25	0.02	0.04	471	0.81	27.3	1	8	6	3	1	1	2	0	1	sp|P53168|DUO1_YEAST:236:x:sp|P53267|DAM1_YEAST:320
1	WTKPTASSSR-RKSILHTIR-a3-b2	sp|P53168|DUO1_YEAST	sp|P53267|DAM1_YEAST	inter-protein xl	AG_Herzog_rombaut_E1607_236.c.07302.07302.5_AG_Herzog_rombaut_E1607_236.c.07277.07277.5	236	256	20	9	2380.33	477.073	5	-2.7	1	8	8	7.71	0.29	0.2	0.09	0.05	387	0.71	27.28	2	8	3	5	3	0	5	0	3	sp|P53168|DUO1_YEAST:236:x:sp|P53267|DAM1_YEAST:256
1	KTIFVEDFPTDLILK-QLENKLEILK-a1-b5	sp|P36131|SPC34_YEAST	sp|Q03954|SPC19_YEAST	inter-protein xl	AG_Herzog_rombaut_E1607_233.c.16593.16593.4_AG_Herzog_rombaut_E1607_233.c.16527.16527.4	198	158	40	10	3142.77	786.699	4	-3.9	2	7	3	8.42	0.27	0.22	0.05	0.04	451	0.74	27.21	2	7	9	4	3	2	2	2	1	sp|P36131|SPC34_YEAST:198:x:sp|Q03954|SPC19_YEAST:158
1	LNNNTNSKLRR-KSMGR-a8-b1	sp|P53267|DAM1_YEAST	sp|Q03954|SPC19_YEAST	inter-protein xl	AG_Herzog_rombaut_E1607_239.c.04715.04715.4_AG_Herzog_rombaut_E1607_239.c.04695.04695.4	252	79	173	5	2044.09	512.031	4	-1.1	1	4	4	7.5	0.43	0.36	0.07	0.06	275	0.14	27.1	1	4	6	3	1	0	3	0	1	sp|P53267|DAM1_YEAST:252:x:sp|Q03954|SPC19_YEAST:79
1	ALSAVFKDDPQIQR-TVSNPTTAKR-a7-b9	sp|P36131|SPC34_YEAST	sp|P40013|BIM1_YEAST	inter-protein xl	AG_Herzog_rombaut_E1607_237.c.10218.10218.4_AG_Herzog_rombaut_E1607_237.c.10187.10187.4	169	145	24	10	2798.49	700.63	4	-1.8	2	8	8	7.59	0.41	0.1	0.31	0.07	172	0.24	27.09	4	7	5	4	4	0	4	0	4	sp|P36131|SPC34_YEAST:169:x:sp|P40013|BIM1_YEAST:145
1	KQEQESLGSNSK-MDSASKEETLEK-a1-b6	sp|P69850|DAD3_YEAST	sp|P35734|ASK1_YEAST	inter-protein xl	AG_Herzog_rombaut_E1607_236.c.06720.06720.4_AG_Herzog_rombaut_E1607_236.c.06695.06695.4	83	6	77	12	2838.34	710.592	4	-2.2	5	7	7	7.62	0.34	0.28	0.07	0.06	551	0.33	26.99	3	10	6	4	3	0	4	0	3	sp|P35734|ASK1_YEAST:6:x:sp|P69850|DAD3_YEAST:83
1	KYRPIITNNSATKPR-KSMGR-a1-b1	sp|P40013|BIM1_YEAST	sp|Q03954|SPC19_YEAST	inter-protein xl	AG_Herzog_rombaut_E1607_237.c.04885.04885.5_AG_Herzog_rombaut_E1607_237.c.04857.04857.5	122	79	43	5	2473.35	495.679	5	-2.1	2	4	4	7.94	0.21	0.14	0.07	0.04	204	0.31	26.59	1	8	6	3	1	0	3	0	1	sp|P40013|BIM1_YEAST:122:x:sp|Q03954|SPC19_YEAST:79
1	LNNNTNSKLRR-KDITR-a8-b1	sp|P53267|DAM1_YEAST	sp|P36131|SPC34_YEAST	inter-protein xl	AG_Herzog_rombaut_E1607_240.c.05245.05245.4_AG_Herzog_rombaut_E1607_240.c.05239.05239.4	252	46	206	5	2098.16	525.548	4	-0.5	11	4	4	7.36	0.41	0.33	0.08	0.06	297	0.59	26.54	1	3	7	3	1	0	3	0	1	sp|P36131|SPC34_YEAST:46:x:sp|P53267|DAM1_YEAST:252
1	ASQNKQFNQPLFPSSQVR-MDSASKEETLEK-a5-b6	sp|P53267|DAM1_YEAST	sp|P35734|ASK1_YEAST	inter-protein xl	AG_Herzog_rombaut_E1607_236.c.11447.11447.4_AG_Herzog_rombaut_E1607_236.c.11419.11419.4	171	6	165	12	3579.74	895.944	4	-2.1	9	4	4	7.5	0.32	0.3	0.02	0.05	510	0	26.41	0	8	10	4	0	0	4	0	0	sp|P35734|ASK1_YEAST:6:x:sp|P53267|DAM1_YEAST:171
1	MDSASKEETLEK-RKELQSLQK-a6-b2	sp|P35734|ASK1_YEAST	sp|P36162|DAD2_YEAST	inter-protein xl	AG_Herzog_rombaut_E1607_236.c.07553.07553.3_AG_Herzog_rombaut_E1607_236.c.07497.07497.3	6	13	7	9	2633.35	878.791	3	-3.1	11	9	6	8	0.25	0.15	0.11	0.04	390	0.44	26.38	3	3	9	4	5	0	3	2	3	sp|P35734|ASK1_YEAST:6:x:sp|P36162|DAD2_YEAST:13
1	HKDESVYDPDARR-VVNGPVTKNR-a2-b8	sp|P40013|BIM1_YEAST	sp|P53267|DAM1_YEAST	inter-protein xl	AG_Herzog_rombaut_E1607_236.c.05757.05757.5_AG_Herzog_rombaut_E1607_236.c.05703.05703.5	110	307	197	10	2807.42	562.492	5	-3.4	6	5	4	6.87	0.59	0.05	0.54	0.11	155	0	26.17	1	4	1	3	8	0	3	0	1	sp|P40013|BIM1_YEAST:110:x:sp|P53267|DAM1_YEAST:307
1	KQEQESLGSNSK-QKLENR-a1-b2	sp|P69850|DAD3_YEAST	sp|P53168|DUO1_YEAST	inter-protein xl	AG_Herzog_rombaut_E1607_240.c.04906.04906.3_AG_Herzog_rombaut_E1607_240.c.04808.04808.3	83	169	86	6	2258.15	753.723	3	-1.6	2	3	3	7.77	0.19	0.16	0.03	0.03	126	0.45	26.08	0	10	7	3	0	0	3	0	0	sp|P53168|DUO1_YEAST:169:x:sp|P69850|DAD3_YEAST:83
1	TVSNPTTAKR-IIGNVKR-a9-b6	sp|P40013|BIM1_YEAST	sp|P69851|DAD4_YEAST	inter-protein xl	AG_Herzog_rombaut_E1607_239.c.06610.06610.4_AG_Herzog_rombaut_E1607_239.c.06587.06587.4	145	21	124	7	2010.15	503.546	4	-3.1	4	5	4	7.3	0.45	0.33	0.13	0.07	236	0.83	26.04	3	3	9	2	3	0	2	1	2	sp|P40013|BIM1_YEAST:145:x:sp|P69851|DAD4_YEAST:21
1	KGEKDAAPAKPPNQGLNPR-KPTESR-a1-b1	sp|P53168|DUO1_YEAST	sp|P53267|DAM1_YEAST	inter-protein xl	AG_Herzog_rombaut_E1607_237.c.04446.04446.5_AG_Herzog_rombaut_E1607_237.c.04426.04426.5	174	320	146	6	2841.5	569.309	5	-2	1	7	7	7.59	0.28	0.18	0.1	0.05	243	0.15	25.99	2	9	5	5	2	0	5	0	2	sp|P53168|DUO1_YEAST:174:x:sp|P53267|DAM1_YEAST:320
1	KEKDEIR-KSMGR-a3-b1	sp|P36131|SPC34_YEAST	sp|Q03954|SPC19_YEAST	inter-protein xl	AG_Herzog_rombaut_E1607_239.c.03295.03295.4_AG_Herzog_rombaut_E1607_239.c.03889.03889.4	280	79	201	5	1631.86	408.973	4	-3.4	3	5	5	7.13	0.23	0.08	0.15	0.04	103	0.8	25.94	1	4	1	4	2	0	4	0	1	sp|P36131|SPC34_YEAST:280:x:sp|Q03954|SPC19_YEAST:79
1	TVSNPTTAKR-VNPEKQSVSR-a9-b5	sp|P40013|BIM1_YEAST	sp|P36131|SPC34_YEAST	inter-protein xl	AG_Herzog_rombaut_E1607_236.c.04826.04826.4_AG_Herzog_rombaut_E1607_236.c.04803.04803.4	145	70	75	10	2354.25	589.571	4	-1.8	4	6	4	7.18	0.41	0.23	0.18	0.07	194	0.42	25.73	1	3	3	4	6	0	3	2	1	sp|P36131|SPC34_YEAST:70:x:sp|P40013|BIM1_YEAST:145
1	YRPIITNNSATKPR-KDITR-a12-b1	sp|P40013|BIM1_YEAST	sp|P36131|SPC34_YEAST	inter-protein xl	AG_Herzog_rombaut_E1607_237.c.06911.06911.4_AG_Herzog_rombaut_E1607_237.c.06845.06845.4	134	46	88	5	2399.33	600.84	4	0.1	2	3	2	7.83	0.2	0.19	0.01	0.02	180	0	25.73	0	7	8	2	1	0	2	1	0	sp|P36131|SPC34_YEAST:46:x:sp|P40013|BIM1_YEAST:134
1	SLEDEKNNLVMELSNMER-LMSDQTYLKLINDR-a6-b9	sp|P53267|DAM1_YEAST	sp|P53168|DUO1_YEAST	inter-protein xl	AG_Herzog_rombaut_E1607_234.c.17924.17924.4_AG_Herzog_rombaut_E1607_234.c.17912.17912.4	138	131	7	14	3996.95	1000.24	4	-0.4	1	9	9	7.4	0.34	0.22	0.12	0.05	677	0.18	25.64	5	7	8	4	5	0	4	0	5	sp|P53168|DUO1_YEAST:131:x:sp|P53267|DAM1_YEAST:138
1	LGRPGEKPIIHVPK-SKLDLIEEVEPLVR-a7-b2	sp|P36131|SPC34_YEAST	sp|Q03954|SPC19_YEAST	inter-protein xl	AG_Herzog_rombaut_E1607_234.c.13320.13320.5_AG_Herzog_rombaut_E1607_234.c.13223.13223.5	105	59	46	14	3316.9	664.388	5	-3.9	1	4	4	6.87	0.51	0.07	0.44	0.08	667	0.28	25.58	3	1	3	8	11	0	1	0	3	sp|P36131|SPC34_YEAST:105:x:sp|Q03954|SPC19_YEAST:59
1	SKLDLIEEVEPLVR-KYRSYDNR-a2-b1	sp|Q03954|SPC19_YEAST	sp|P53267|DAM1_YEAST	inter-protein xl	AG_Herzog_rombaut_E1607_237.c.21154.21154.4_AG_Herzog_rombaut_E1607_237.c.21117.21117.4	59	185	126	8	2877.53	720.39	4	2.2	6	4	3	7.61	0.21	0.2	0.02	0.03	180	0.4	25.36	0	9	10	3	1	0	3	1	0	sp|P53267|DAM1_YEAST:185:x:sp|Q03954|SPC19_YEAST:59
1	TVSNPTTAKR-KSMGR-a9-b1	sp|P40013|BIM1_YEAST	sp|Q03954|SPC19_YEAST	inter-protein xl	AG_Herzog_rombaut_E1607_239.c.04943.04943.3_AG_Herzog_rombaut_E1607_239.c.04900.04900.3	145	79	66	5	1788.95	597.324	3	-1.7	4	3	2	6.27	0.6	0.59	0.01	0.07	236	0.39	25.18	1	3	9	1	2	0	1	1	1	sp|P40013|BIM1_YEAST:145:x:sp|Q03954|SPC19_YEAST:79
1	YKQLSLDLK-IIGNVKR-a2-b6	sp|P69850|DAD3_YEAST	sp|P69851|DAD4_YEAST	inter-protein xl	AG_Herzog_rombaut_E1607_240.c.11935.11935.4_AG_Herzog_rombaut_E1607_240.c.11925.11925.4	17	21	4	7	2043.2	511.809	4	-2.3	2	4	4	6.96	0.42	0.1	0.32	0.07	160	0	25.14	2	5	5	1	3	0	1	0	3	sp|P69850|DAD3_YEAST:17:x:sp|P69851|DAD4_YEAST:21
1	WTKPTASSSR-DRLDLNNKR-a3-b8	sp|P53168|DUO1_YEAST	sp|P36131|SPC34_YEAST	inter-protein xl	AG_Herzog_rombaut_E1607_239.c.09386.09386.4_AG_Herzog_rombaut_E1607_239.c.09344.09344.4	236	126	110	9	2400.25	601.07	4	-0.3	1	6	6	7.18	0.31	0.29	0.03	0.05	333	0.54	25.05	3	7	5	2	4	0	2	0	4	sp|P36131|SPC34_YEAST:126:x:sp|P53168|DUO1_YEAST:236
1	DAAPAKPPNQGLNPR-KQEQESLGSNSK-a6-b1	sp|P53168|DUO1_YEAST	sp|P69850|DAD3_YEAST	inter-protein xl	AG_Herzog_rombaut_E1607_237.c.06866.06866.4_AG_Herzog_rombaut_E1607_237.c.06791.06791.4	183	83	100	12	3016.51	755.137	4	-2.1	2	8	8	7.05	0.32	0.28	0.04	0.05	388	0.66	24.75	2	7	5	6	2	0	6	0	2	sp|P53168|DUO1_YEAST:183:x:sp|P69850|DAD3_YEAST:83
1	LNNNTNSKLRR-QKLENR-a8-b2	sp|P53267|DAM1_YEAST	sp|P53168|DUO1_YEAST	inter-protein xl	AG_Herzog_rombaut_E1607_240.c.04954.04954.5_AG_Herzog_rombaut_E1607_240.c.04956.04956.5	252	169	83	6	2253.23	451.654	5	-0.1	4	7	7	7.26	0.27	0.1	0.16	0.05	113	0.72	24.71	2	4	3	5	3	0	4	0	3	sp|P53168|DUO1_YEAST:169:x:sp|P53267|DAM1_YEAST:252
1	DAAPAKPPNQGLNPR-LNNNTNSKLRR-a6-b8	sp|P53168|DUO1_YEAST	sp|P53267|DAM1_YEAST	inter-protein xl	AG_Herzog_rombaut_E1607_236.c.06443.06443.4_AG_Herzog_rombaut_E1607_236.c.06404.06404.4	183	252	69	11	3011.6	753.908	4	-0.7	2	3	3	6.46	0.51	0.48	0.03	0.07	359	0.2	24.71	2	11	8	1	2	0	1	0	2	sp|P53168|DUO1_YEAST:183:x:sp|P53267|DAM1_YEAST:252
1	ELQTNLQETTKQLDIMSK-SNLNNTTNKFPK-a11-b9	sp|P69852|HSK3_YEAST	sp|P53168|DUO1_YEAST	inter-protein xl	AG_Herzog_rombaut_E1607_236.c.12688.12688.4_AG_Herzog_rombaut_E1607_236.c.12673.12673.4	28	33	5	12	3633.85	909.47	4	-2.3	1	6	6	7.26	0.28	0.23	0.05	0.04	838	0.26	24.64	3	10	8	3	3	0	3	0	3	sp|P53168|DUO1_YEAST:33:x:sp|P69852|HSK3_YEAST:28
1	LISTTDKYFIEQR-EVYLNKDR-a7-b6	sp|Q12248|DAD1_YEAST	sp|P36131|SPC34_YEAST	inter-protein xl	AG_Herzog_rombaut_E1607_237.c.12671.12671.4_AG_Herzog_rombaut_E1607_237.c.12635.12635.4	18	118	100	8	2786.44	697.618	4	-2.8	1	7	5	7.04	0.27	0.12	0.15	0.05	469	0.51	24.53	3	7	3	2	5	0	2	0	3	sp|P36131|SPC34_YEAST:118:x:sp|Q12248|DAD1_YEAST:18
1	WTKPTASSSR-EFYFNKLR-a3-b6	sp|P53168|DUO1_YEAST	sp|P40013|BIM1_YEAST	inter-protein xl	AG_Herzog_rombaut_E1607_239.c.13322.13322.4_AG_Herzog_rombaut_E1607_239.c.13260.13260.4	236	223	13	8	2373.21	594.311	4	0	2	8	3	7.24	0.21	0.05	0.17	0.04	291	0.79	24.38	0	7	1	3	5	0	3	1	0	sp|P40013|BIM1_YEAST:223:x:sp|P53168|DUO1_YEAST:236
1	ALDETIKELNYSQHR-SNLNNTTNKFPK-a7-b9	sp|P69850|DAD3_YEAST	sp|P53168|DUO1_YEAST	inter-protein xl	AG_Herzog_rombaut_E1607_236.c.11194.11194.4_AG_Herzog_rombaut_E1607_236.c.11064.11064.4	31	33	2	12	3330.67	833.676	4	-3.5	2	9	7	6.98	0.37	0.09	0.28	0.06	379	0.23	24.37	4	5	4	3	10	0	3	0	4	sp|P53168|DUO1_YEAST:33:x:sp|P69850|DAD3_YEAST:31
1	MDSASKEETLEK-WTKPTASSSR-a6-b3	sp|P35734|ASK1_YEAST	sp|P53168|DUO1_YEAST	inter-protein xl	AG_Herzog_rombaut_E1607_237.c.09216.09216.3_AG_Herzog_rombaut_E1607_237.c.09185.09185.3	6	236	230	10	2624.26	875.76	3	-2.3	2	7	7	6.97	0.3	0.07	0.24	0.05	253	0.42	24.24	4	3	4	5	6	0	3	0	4	sp|P35734|ASK1_YEAST:6:x:sp|P53168|DUO1_YEAST:236
1	KGEKDAAPAKPPNQGLNPR-KQEQESLGSNSK-a1-b1	sp|P53168|DUO1_YEAST	sp|P69850|DAD3_YEAST	inter-protein xl	AG_Herzog_rombaut_E1607_233.c.03988.03988.5_AG_Herzog_rombaut_E1607_233.c.03967.03967.5	174	83	91	12	3458.76	692.76	5	-4	1	6	6	6.81	0.41	0.1	0.31	0.08	535	0.36	24.14	3	3	3	9	11	0	3	0	3	sp|P53168|DUO1_YEAST:174:x:sp|P69850|DAD3_YEAST:83
1	VVNGPVTKNR-EFYFNKLR-a8-b6	sp|P53267|DAM1_YEAST	sp|P40013|BIM1_YEAST	inter-protein xl	AG_Herzog_rombaut_E1607_239.c.12214.12214.4_AG_Herzog_rombaut_E1607_239.c.12205.12205.4	307	223	84	8	2336.26	585.073	4	-2	3	7	6	7.05	0.28	0.08	0.2	0.05	380	0.4	23.93	4	3	5	2	5	0	2	1	4	sp|P40013|BIM1_YEAST:223:x:sp|P53267|DAM1_YEAST:307
1	KGEKDAAPAKPPNQGLNPR-LNNNTNSKLR-a4-b8	sp|P53168|DUO1_YEAST	sp|P53267|DAM1_YEAST	inter-protein xl	AG_Herzog_rombaut_E1607_234.c.04670.04670.5_AG_Herzog_rombaut_E1607_234.c.04647.04647.5	177	252	75	10	3297.75	660.559	5	-0.1	2	9	7	6.88	0.36	0.08	0.28	0.08	272	0.49	23.81	2	6	3	4	6	0	4	0	3	sp|P53168|DUO1_YEAST:177:x:sp|P53267|DAM1_YEAST:252
1	KKDEQGENDLAK-WTKPTASSSR-a2-b3	sp|P53267|DAM1_YEAST	sp|P53168|DUO1_YEAST	inter-protein xl	AG_Herzog_rombaut_E1607_237.c.05777.05777.5_AG_Herzog_rombaut_E1607_237.c.05723.05723.5	156	236	80	10	2631.31	527.27	5	-1.4	2	7	7	7.31	0.17	0.04	0.13	0.03	218	0.6	23.71	2	5	2	5	5	0	5	0	2	sp|P53168|DUO1_YEAST:236:x:sp|P53267|DAM1_YEAST:156
1	DCNHDEAYLLFKVNPEK-KSILHTIR-a12-b1	sp|P36131|SPC34_YEAST	sp|P53267|DAM1_YEAST	inter-protein xl	AG_Herzog_rombaut_E1607_234.c.11371.11371.4_AG_Herzog_rombaut_E1607_234.c.11310.11310.4	65	256	191	8	3195.64	799.916	4	-1.2	4	6	6	7.28	0.24	0.17	0.07	0.04	755	0	23.68	2	5	10	4	2	0	4	0	2	sp|P36131|SPC34_YEAST:65:x:sp|P53267|DAM1_YEAST:256
1	IGLVGTLLKGSVYSLILQR-KEVLLQDDRLK-a9-b1	sp|P69850|DAD3_YEAST	sp|P36131|SPC34_YEAST	inter-protein xl	AG_Herzog_rombaut_E1607_234.c.19750.19750.4_AG_Herzog_rombaut_E1607_234.c.19724.19724.4	72	249	177	11	3523.07	881.775	4	-1.8	6	5	5	6.94	0.3	0.24	0.06	0.04	543	0.86	23.6	3	10	9	2	3	0	2	0	3	sp|P36131|SPC34_YEAST:249:x:sp|P69850|DAD3_YEAST:72
1	KELQSLQKITSLTDGLK-KTIFVEDFPTDLILK-a1-b1	sp|P36162|DAD2_YEAST	sp|P36131|SPC34_YEAST	inter-protein xl	AG_Herzog_rombaut_E1607_233.c.16412.16412.4_AG_Herzog_rombaut_E1607_233.c.16377.16377.4	13	198	185	15	3817.14	955.293	4	1.1	2	8	6	6.49	0.44	0.07	0.37	0.07	604	0.07	23.39	5	3	5	6	12	0	3	2	3	sp|P36131|SPC34_YEAST:198:x:sp|P36162|DAD2_YEAST:13
1	KEKDEIR-KPTESR-a1-b1	sp|P36131|SPC34_YEAST	sp|P53267|DAM1_YEAST	inter-protein xl	AG_Herzog_rombaut_E1607_239.c.02994.02994.4_AG_Herzog_rombaut_E1607_239.c.02991.02991.4	278	320	42	6	1770.94	443.744	4	-2	1	5	5	6.89	0.17	0.07	0.1	0.03	228	0.73	23.38	2	5	2	3	2	0	3	0	2	sp|P36131|SPC34_YEAST:278:x:sp|P53267|DAM1_YEAST:320
1	MDSASKEETLEK-KELQSLQK-a6-b1	sp|P35734|ASK1_YEAST	sp|P36162|DAD2_YEAST	inter-protein xl	AG_Herzog_rombaut_E1607_237.c.08917.08917.4_AG_Herzog_rombaut_E1607_237.c.08929.08929.4	6	13	7	8	2477.25	620.321	4	-1.9	5	5	5	6.61	0.31	0.02	0.29	0.06	316	0.33	23.28	1	4	1	7	4	0	4	0	1	sp|P35734|ASK1_YEAST:6:x:sp|P36162|DAD2_YEAST:13
1	SNLNNTTNKFPKSTGGGASDNISANSNSIR-VNPEKQSVSR-a12-b5	sp|P53168|DUO1_YEAST	sp|P36131|SPC34_YEAST	inter-protein xl	AG_Herzog_rombaut_E1607_234.c.06738.06738.5_AG_Herzog_rombaut_E1607_234.c.06639.06639.5	36	70	34	10	4346.14	870.236	5	-2.1	3	6	5	6.8	0.33	0.22	0.1	0.06	459	0.6	23.2	1	10	8	3	3	0	3	1	2	sp|P36131|SPC34_YEAST:70:x:sp|P53168|DUO1_YEAST:36
1	MDSASKEETLEK-QKLENR-a6-b2	sp|P35734|ASK1_YEAST	sp|P53168|DUO1_YEAST	inter-protein xl	AG_Herzog_rombaut_E1607_237.c.07020.07020.4_AG_Herzog_rombaut_E1607_237.c.06975.06975.4	6	169	163	6	2291.13	573.79	4	-1.5	2	7	7	6.94	0.15	0.04	0.11	0.03	209	0	23.02	3	4	3	4	3	0	4	0	3	sp|P35734|ASK1_YEAST:6:x:sp|P53168|DUO1_YEAST:169
1	TMSQYHPSSSHDVAKIIR-TVSNPTTAKR-a15-b9	sp|P36131|SPC34_YEAST	sp|P40013|BIM1_YEAST	inter-protein xl	AG_Herzog_rombaut_E1607_234.c.08046.08046.4_AG_Herzog_rombaut_E1607_234.c.08070.08070.4	274	145	129	10	3267.68	817.928	4	4	13	6	3	6.47	0.33	0.3	0.04	0.05	323	0.15	22.8	2	5	12	2	4	0	2	3	1	sp|P36131|SPC34_YEAST:274:x:sp|P40013|BIM1_YEAST:145
1	MDSASKEETLEK-KTHVPASK-a6-b1	sp|P35734|ASK1_YEAST	sp|P53168|DUO1_YEAST	inter-protein xl	AG_Herzog_rombaut_E1607_236.c.04895.04895.4_AG_Herzog_rombaut_E1607_236.c.04868.04868.4	6	215	209	8	2371.19	593.804	4	-3.1	3	6	6	6.62	0.17	0.09	0.08	0.03	83	0	22.77	2	3	3	6	4	0	3	0	3	sp|P35734|ASK1_YEAST:6:x:sp|P53168|DUO1_YEAST:215
1	MDSASKEETLEK-VVNGPVTKNR-a6-b8	sp|P35734|ASK1_YEAST	sp|P53267|DAM1_YEAST	inter-protein xl	AG_Herzog_rombaut_E1607_237.c.07887.07887.3_AG_Herzog_rombaut_E1607_237.c.07844.07844.3	6	307	301	10	2587.31	863.445	3	-1.4	2	6	6	6.42	0.43	0.03	0.39	0.08	333	0.43	22.73	4	2	4	3	8	0	2	0	4	sp|P35734|ASK1_YEAST:6:x:sp|P53267|DAM1_YEAST:307
1	ELQTNLQETTKQLDIMSK-KQEQESLGSNSK-a11-b1	sp|P69852|HSK3_YEAST	sp|P69850|DAD3_YEAST	inter-protein xl	AG_Herzog_rombaut_E1607_233.c.10107.10107.4_AG_Herzog_rombaut_E1607_233.c.10077.10077.4	28	83	55	12	3590.79	898.705	4	-2.2	10	5	5	6.61	0.24	0.21	0.03	0.03	549	0.82	22.53	0	7	8	5	0	0	5	0	0	sp|P69850|DAD3_YEAST:83:x:sp|P69852|HSK3_YEAST:28
1	KNISMDDDDALNSPDMGQEYEGR-TMSQYHPSSSHDVAKIIR-a1-b15	sp|Q03954|SPC19_YEAST	sp|P36131|SPC34_YEAST	inter-protein xl	AG_Herzog_rombaut_E1607_233.c.09567.09567.6_AG_Herzog_rombaut_E1607_233.c.09541.09541.6	104	274	170	18	4793.16	799.868	6	-0.3	1	4	4	6.33	0.39	0.36	0.02	0.06	920	0	22.49	2	10	17	2	2	0	2	0	2	sp|P36131|SPC34_YEAST:274:x:sp|Q03954|SPC19_YEAST:104
1	TLYDGLESLSDEAPIDEQPTLSQSKTK-EGVFDYVIKR-a25-b9	sp|Q12248|DAD1_YEAST	sp|P36131|SPC34_YEAST	inter-protein xl	AG_Herzog_rombaut_E1607_233.c.15275.15275.4_AG_Herzog_rombaut_E1607_233.c.15202.15202.4	92	88	4	10	4327.16	1082.8	4	-1.8	1	6	6	6.47	0.32	0.28	0.03	0.04	418	0.36	22.14	4	6	12	2	4	0	2	0	4	sp|P36131|SPC34_YEAST:88:x:sp|Q12248|DAD1_YEAST:92
1	SNLNNTTNKFPKSTGGGASDNISANSNSIR-LISTTDKYFIEQR-a12-b7	sp|P53168|DUO1_YEAST	sp|Q12248|DAD1_YEAST	inter-protein xl	AG_Herzog_rombaut_E1607_233.c.10094.10094.5_AG_Herzog_rombaut_E1607_233.c.09852.09852.5	36	18	18	13	4816.37	964.283	5	-3.4	4	9	8	6.58	0.26	0.17	0.09	0.04	424	0.73	22.07	2	8	7	6	3	0	6	1	2	sp|P53168|DUO1_YEAST:36:x:sp|Q12248|DAD1_YEAST:18

## Sheet: Bim1_INTRA
Rank	Id	Protein1	Protein2	XLType	Spectrum	AbsPos1	AbsPos2	deltaAA	shortestPep	Mr	Mz	z	Error_rel[ppm]	nseen	mions	mions_uniq	MatchOdds	TIC	TicA	TicB	WTIC	intsum	deltaS	ld-Score	MS2	AlphaCions	AlphaXions	BetaCions	BetaXions	sharedCions	minCions_uniq	sharedXions	minXions_uniq	uxID	comment
1	TLGDKLR-KSMGR-a5-b1	sp|Q03954|SPC19_YEAST	sp|Q03954|SPC19_YEAST	intra-protein xl	AG_Herzog_rombaut_E1607_239.c.08053.08053.4_AG_Herzog_rombaut_E1607_239.c.08527.08527.4	76	79	3	5	1516.84	380.217	4	-1	45	6	4	10.5	0.86	0.83	0.03	0.12	114	0	44.42	3	2	5	3	3	0	2	1	2	sp|Q03954|SPC19_YEAST:76:x:sp|Q03954|SPC19_YEAST:79
1	KTHVPASK-QKLENR-a1-b2	sp|P53168|DUO1_YEAST	sp|P53168|DUO1_YEAST	intra-protein xl	AG_Herzog_rombaut_E1607_240.c.03071.03071.5_AG_Herzog_rombaut_E1607_240.c.03058.03058.5	215	169	46	6	1791	359.208	5	-0.7	6	10	10	11.13	0.38	0.22	0.16	0.06	350	0.72	39.06	5	6	7	5	5	0	5	0	5	sp|P53168|DUO1_YEAST:169:x:sp|P53168|DUO1_YEAST:215
1	DRLDLNNKR-KDITR-a8-b1	sp|P36131|SPC34_YEAST	sp|P36131|SPC34_YEAST	intra-protein xl	AG_Herzog_rombaut_E1607_239.c.07422.07422.4_AG_Herzog_rombaut_E1607_239.c.07358.07358.4	126	46	80	5	1912.05	479.02	4	-0.9	6	8	7	11.17	0.49	0.25	0.24	0.09	290	0	38.9	3	7	8	3	5	0	3	1	4	sp|P36131|SPC34_YEAST:126:x:sp|P36131|SPC34_YEAST:46
1	ALSAVFKDDPQIQR-VNPEKQSVSR-a7-b5	sp|P36131|SPC34_YEAST	sp|P36131|SPC34_YEAST	intra-protein xl	AG_Herzog_rombaut_E1607_237.c.10439.10439.4_AG_Herzog_rombaut_E1607_237.c.10393.10393.4	169	70	99	10	2867.51	717.885	4	-2	7	13	12	10.9	0.54	0.25	0.3	0.09	322	0	38.78	4	8	9	7	6	0	7	1	5	sp|P36131|SPC34_YEAST:169:x:sp|P36131|SPC34_YEAST:70
1	EGVFDYVIKR-DRLDLNNKR-a9-b8	sp|P36131|SPC34_YEAST	sp|P36131|SPC34_YEAST	intra-protein xl	AG_Herzog_rombaut_E1607_236.c.12666.12666.5_AG_Herzog_rombaut_E1607_236.c.12622.12622.5	88	126	38	9	2505.33	502.074	5	-1.9	10	10	9	10.71	0.64	0.6	0.04	0.1	274	0	38.64	3	5	12	4	6	0	4	1	5	sp|P36131|SPC34_YEAST:126:x:sp|P36131|SPC34_YEAST:88
1	SKLDLIEEVEPLVR-TLGDKLR-a2-b5	sp|Q03954|SPC19_YEAST	sp|Q03954|SPC19_YEAST	intra-protein xl	AG_Herzog_rombaut_E1607_237.c.17096.17096.4_AG_Herzog_rombaut_E1607_237.c.17215.17215.4	59	76	17	7	2578.45	645.621	4	-1.7	7	9	7	10.9	0.5	0.44	0.06	0.07	647	0.79	38.3	2	11	11	4	5	0	4	2	3	sp|Q03954|SPC19_YEAST:59:x:sp|Q03954|SPC19_YEAST:76
1	EVYLNKDR-LDLNNKR-a6-b6	sp|P36131|SPC34_YEAST	sp|P36131|SPC34_YEAST	intra-protein xl	AG_Herzog_rombaut_E1607_240.c.10006.10006.3_AG_Herzog_rombaut_E1607_240.c.09985.09985.3	118	126	8	7	2045.09	682.704	3	-0.3	23	12	8	11.42	0.36	0.25	0.11	0.06	394	0.63	37.54	5	4	11	4	8	1	3	3	5	sp|P36131|SPC34_YEAST:118:x:sp|P36131|SPC34_YEAST:126
1	LGRPGEKPIIHVPK-DTDMKR-a7-b5	sp|P36131|SPC34_YEAST	sp|P36131|SPC34_YEAST	intra-protein xl	AG_Herzog_rombaut_E1607_236.c.07705.07705.4_AG_Herzog_rombaut_E1607_236.c.07673.07673.4	105	94	11	6	2442.33	611.591	4	-3.4	7	8	8	10.56	0.43	0.26	0.17	0.08	455	0	37.47	4	9	11	2	6	0	2	0	6	sp|P36131|SPC34_YEAST:105:x:sp|P36131|SPC34_YEAST:94
1	LDLNNKR-KDITR-a6-b1	sp|P36131|SPC34_YEAST	sp|P36131|SPC34_YEAST	intra-protein xl	AG_Herzog_rombaut_E1607_240.c.07665.07665.3_AG_Herzog_rombaut_E1607_240.c.07641.07641.3	126	46	80	5	1640.92	547.981	3	-1.2	4	7	5	10.37	0.57	0.52	0.04	0.08	417	0.48	37.39	2	4	9	3	4	0	3	2	2	sp|P36131|SPC34_YEAST:126:x:sp|P36131|SPC34_YEAST:46
1	LNNNTNSKLR-VVNGPVTKNR-a8-b8	sp|P53267|DAM1_YEAST	sp|P53267|DAM1_YEAST	intra-protein xl	AG_Herzog_rombaut_E1607_239.c.07078.07078.3_AG_Herzog_rombaut_E1607_239.c.06999.06999.3	252	307	55	10	2393.31	798.778	3	-1.3	11	13	12	11	0.45	0.09	0.36	0.07	386	0.27	36.83	7	4	9	5	9	0	4	1	8	sp|P53267|DAM1_YEAST:252:x:sp|P53267|DAM1_YEAST:307
1	VVNGPVTKNR-KSILHTIR-a8-b1	sp|P53267|DAM1_YEAST	sp|P53267|DAM1_YEAST	intra-protein xl	AG_Herzog_rombaut_E1607_237.c.07338.07338.3_AG_Herzog_rombaut_E1607_237.c.07286.07286.3	307	256	51	8	2187.28	730.101	3	-3	9	11	7	10.06	0.6	0.57	0.03	0.09	380	0.47	36.8	3	4	12	6	5	0	4	2	3	sp|P53267|DAM1_YEAST:256:x:sp|P53267|DAM1_YEAST:307
1	KEILDLR-QKLENR-a1-b2	sp|P53168|DUO1_YEAST	sp|P53168|DUO1_YEAST	intra-protein xl	AG_Herzog_rombaut_E1607_239.c.10313.10313.4_AG_Herzog_rombaut_E1607_239.c.10271.10271.4	161	169	8	6	1810.03	453.515	4	-1.4	4	9	9	10.5	0.44	0.34	0.1	0.07	507	0.74	36.73	3	8	7	5	4	0	5	0	4	sp|P53168|DUO1_YEAST:161:x:sp|P53168|DUO1_YEAST:169
1	TVSNPTTAKR-TVYVDKLIR-a9-b6	sp|P40013|BIM1_YEAST	sp|P40013|BIM1_YEAST	intra-protein xl	AG_Herzog_rombaut_E1607_236.c.09402.09402.4_AG_Herzog_rombaut_E1607_236.c.09389.09389.4	145	86	59	9	2317.29	580.331	4	-3.3	6	12	6	10.9	0.48	0.23	0.25	0.08	160	0	36.71	4	5	7	4	8	1	3	4	3	sp|P40013|BIM1_YEAST:145:x:sp|P40013|BIM1_YEAST:86
1	KDEQGENDLAK-GIKRK-a1-b3	sp|P53267|DAM1_YEAST	sp|P53267|DAM1_YEAST	intra-protein xl	AG_Herzog_rombaut_E1607_237.c.03178.03178.3_AG_Herzog_rombaut_E1607_237.c.03155.03155.3	156	153	3	5	1984.06	662.361	3	-0.1	19	5	3	10.47	0.44	0.39	0.05	0.06	437	0.48	36.58	1	9	10	1	4	0	1	2	2	sp|P53267|DAM1_YEAST:153:x:sp|P53267|DAM1_YEAST:156
1	SSQGHVTKTTR-KSILHTIR-a8-b1	sp|P53267|DAM1_YEAST	sp|P53267|DAM1_YEAST	intra-protein xl	AG_Herzog_rombaut_E1607_237.c.05003.05003.4_AG_Herzog_rombaut_E1607_237.c.04973.04973.4	241	256	15	8	2305.28	577.328	4	-2	9	13	10	10.73	0.32	0.14	0.18	0.05	513	0.6	36.51	3	6	9	8	5	0	6	1	4	sp|P53267|DAM1_YEAST:241:x:sp|P53267|DAM1_YEAST:256
1	VNPEKQSVSR-DTDMKR-a5-b5	sp|P36131|SPC34_YEAST	sp|P36131|SPC34_YEAST	intra-protein xl	AG_Herzog_rombaut_E1607_239.c.06228.06228.4_AG_Herzog_rombaut_E1607_239.c.06184.06184.4	70	94	24	6	2045.02	512.262	4	-1.9	3	6	6	9.91	0.42	0.3	0.12	0.07	163	0.68	36.3	4	6	8	2	4	0	2	0	4	sp|P36131|SPC34_YEAST:70:x:sp|P36131|SPC34_YEAST:94
1	VVNGPVTKNR-HSVAKK-a8-b5	sp|P53267|DAM1_YEAST	sp|P53267|DAM1_YEAST	intra-protein xl	AG_Herzog_rombaut_E1607_236.c.02784.02784.3_AG_Herzog_rombaut_E1607_236.c.02770.02770.3	307	330	23	6	1889.08	630.701	3	-3.4	4	7	7	10.11	0.5	0.47	0.04	0.07	282	0	36.09	4	4	9	3	4	0	3	0	4	sp|P53267|DAM1_YEAST:307:x:sp|P53267|DAM1_YEAST:330
1	EGVFDYVIKR-VNPEKQSVSR-a9-b5	sp|P36131|SPC34_YEAST	sp|P36131|SPC34_YEAST	intra-protein xl	AG_Herzog_rombaut_E1607_239.c.12943.12943.4_AG_Herzog_rombaut_E1607_239.c.12910.12910.4	88	70	18	10	2505.32	627.339	4	0	13	11	9	10.19	0.49	0.38	0.11	0.08	560	0	36.06	3	5	10	6	5	0	5	1	4	sp|P36131|SPC34_YEAST:70:x:sp|P36131|SPC34_YEAST:88
1	LIKDCNHDEAYLLFK-KDITR-a3-b1	sp|P36131|SPC34_YEAST	sp|P36131|SPC34_YEAST	intra-protein xl	AG_Herzog_rombaut_E1607_236.c.11379.11379.5_AG_Herzog_rombaut_E1607_236.c.11348.11348.5	53	46	7	5	2647.36	530.48	5	-3.5	7	5	5	9.65	0.6	0.52	0.08	0.08	164	0.35	35.92	1	9	14	3	2	0	3	0	2	sp|P36131|SPC34_YEAST:46:x:sp|P36131|SPC34_YEAST:53
1	VNPEKQSVSRR-DTDMKR-a5-b5	sp|P36131|SPC34_YEAST	sp|P36131|SPC34_YEAST	intra-protein xl	AG_Herzog_rombaut_E1607_240.c.05119.05119.4_AG_Herzog_rombaut_E1607_240.c.05054.05054.4	70	94	24	6	2201.12	551.288	4	-1.3	12	9	7	9.99	0.58	0.31	0.27	0.1	276	0.47	35.86	4	3	7	2	7	0	2	2	5	sp|P36131|SPC34_YEAST:70:x:sp|P36131|SPC34_YEAST:94
1	IGLVGTLLKGSVYSLILQR-KQEQESLGSNSK-a9-b1	sp|P69850|DAD3_YEAST	sp|P69850|DAD3_YEAST	intra-protein xl	AG_Herzog_rombaut_E1607_237.c.17827.17827.3_AG_Herzog_rombaut_E1607_237.c.17784.17784.3	72	83	11	12	3500.94	1167.99	3	-1.9	49	13	13	10.3	0.42	0.33	0.09	0.06	593	0.64	35.75	7	10	13	6	7	0	6	0	7	sp|P69850|DAD3_YEAST:72:x:sp|P69850|DAD3_YEAST:83
1	DAAPAKPPNQGLNPR-QKLENR-a6-b2	sp|P53168|DUO1_YEAST	sp|P53168|DUO1_YEAST	intra-protein xl	AG_Herzog_rombaut_E1607_236.c.06737.06737.3_AG_Herzog_rombaut_E1607_236.c.06538.06538.3	183	169	14	6	2469.3	824.108	3	-2.9	35	7	5	10.08	0.5	0.47	0.02	0.06	185	0	35.72	2	9	10	3	4	0	3	2	2	sp|P53168|DUO1_YEAST:169:x:sp|P53168|DUO1_YEAST:183
1	EGVFDYVIKR-DTDMKR-a9-b5	sp|P36131|SPC34_YEAST	sp|P36131|SPC34_YEAST	intra-protein xl	AG_Herzog_rombaut_E1607_240.c.13595.13595.4_AG_Herzog_rombaut_E1607_240.c.13549.13549.4	88	94	6	6	2127.07	532.775	4	0	10	7	6	10.42	0.44	0.36	0.08	0.06	491	0.48	35.55	3	6	10	3	4	0	3	1	3	sp|P36131|SPC34_YEAST:88:x:sp|P36131|SPC34_YEAST:94
1	DCNHDEAYLLFKVNPEK-ALSAVFKDDPQIQR-a12-b7	sp|P36131|SPC34_YEAST	sp|P36131|SPC34_YEAST	intra-protein xl	AG_Herzog_rombaut_E1607_233.c.12866.12866.5_AG_Herzog_rombaut_E1607_233.c.12877.12877.5	65	169	104	14	3815.87	764.182	5	-2.6	6	13	13	10.14	0.46	0.33	0.13	0.07	553	0.16	35.42	5	11	10	8	5	0	8	0	5	sp|P36131|SPC34_YEAST:169:x:sp|P36131|SPC34_YEAST:65
1	VVNGPVTKNR-KPTESR-a8-b1	sp|P53267|DAM1_YEAST	sp|P53267|DAM1_YEAST	intra-protein xl	AG_Herzog_rombaut_E1607_240.c.04964.04964.4_AG_Herzog_rombaut_E1607_240.c.04910.04910.4	307	320	13	6	1937.07	485.275	4	-0.4	38	3	2	9.02	0.72	0.71	0.01	0.09	159	0	35.32	0	3	12	2	1	0	2	1	0	sp|P53267|DAM1_YEAST:307:x:sp|P53267|DAM1_YEAST:320
1	LNNNTNSKLR-KSILHTIR-a8-b1	sp|P53267|DAM1_YEAST	sp|P53267|DAM1_YEAST	intra-protein xl	AG_Herzog_rombaut_E1607_237.c.07261.07261.3_AG_Herzog_rombaut_E1607_237.c.07236.07236.3	252	256	4	8	2277.28	760.102	3	-4	27	11	9	10.43	0.34	0.3	0.04	0.05	228	0.81	35.3	5	6	11	6	5	1	5	1	4	sp|P53267|DAM1_YEAST:252:x:sp|P53267|DAM1_YEAST:256
1	DGKEGVFDYVIKR-DTDMKR-a3-b5	sp|P36131|SPC34_YEAST	sp|P36131|SPC34_YEAST	intra-protein xl	AG_Herzog_rombaut_E1607_236.c.12245.12245.5_AG_Herzog_rombaut_E1607_236.c.12166.12166.5	79	94	15	6	2427.2	486.448	5	-3.6	6	6	4	9.79	0.53	0.35	0.18	0.09	377	0.28	34.96	3	9	10	2	4	0	2	2	2	sp|P36131|SPC34_YEAST:79:x:sp|P36131|SPC34_YEAST:94
1	VNPEKQSVSR-KDITR-a5-b1	sp|P36131|SPC34_YEAST	sp|P36131|SPC34_YEAST	intra-protein xl	AG_Herzog_rombaut_E1607_239.c.05993.05993.4_AG_Herzog_rombaut_E1607_239.c.05969.05969.4	70	46	24	5	1912.03	479.016	4	-2.3	1	3	3	8.8	0.65	0.64	0.01	0.08	164	0	34.75	0	5	9	3	0	0	3	0	0	sp|P36131|SPC34_YEAST:46:x:sp|P36131|SPC34_YEAST:70
1	KKDEQGENDLAK-KPTESR-a2-b1	sp|P53267|DAM1_YEAST	sp|P53267|DAM1_YEAST	intra-protein xl	AG_Herzog_rombaut_E1607_237.c.02889.02889.4_AG_Herzog_rombaut_E1607_237.c.03164.03164.4	156	320	164	6	2228.13	558.039	4	-1.1	5	11	10	10.21	0.37	0.12	0.24	0.07	360	0	34.35	4	5	8	6	5	0	5	0	5	sp|P53267|DAM1_YEAST:156:x:sp|P53267|DAM1_YEAST:320
1	SSQGHVTKTTR-LNNNTNSKLR-a8-b8	sp|P53267|DAM1_YEAST	sp|P53267|DAM1_YEAST	intra-protein xl	AG_Herzog_rombaut_E1607_237.c.03789.03789.4_AG_Herzog_rombaut_E1607_237.c.03734.03734.4	241	252	11	10	2511.31	628.835	4	-2.6	5	9	8	9.97	0.46	0.04	0.42	0.08	255	0.8	33.95	5	3	6	5	10	0	3	1	5	sp|P53267|DAM1_YEAST:241:x:sp|P53267|DAM1_YEAST:252
1	SSQGHVTKTTR-VVNGPVTKNR-a8-b8	sp|P53267|DAM1_YEAST	sp|P53267|DAM1_YEAST	intra-protein xl	AG_Herzog_rombaut_E1607_237.c.03952.03952.3_AG_Herzog_rombaut_E1607_237.c.03932.03932.3	241	307	66	10	2421.31	808.11	3	-0.9	4	13	11	9.85	0.46	0.17	0.29	0.08	577	0.76	33.95	5	5	12	2	11	0	2	2	9	sp|P53267|DAM1_YEAST:241:x:sp|P53267|DAM1_YEAST:307
1	DGKEGVFDYVIKR-LDLNNKR-a3-b6	sp|P36131|SPC34_YEAST	sp|P36131|SPC34_YEAST	intra-protein xl	AG_Herzog_rombaut_E1607_236.c.12570.12570.5_AG_Herzog_rombaut_E1607_236.c.12497.12497.5	79	126	47	7	2534.34	507.876	5	-2.8	5	9	9	9.99	0.45	0.35	0.1	0.07	381	0.69	33.89	4	5	8	4	5	0	4	0	5	sp|P36131|SPC34_YEAST:126:x:sp|P36131|SPC34_YEAST:79
1	KSILHTIR-KPTESR-a1-b1	sp|P53267|DAM1_YEAST	sp|P53267|DAM1_YEAST	intra-protein xl	AG_Herzog_rombaut_E1607_239.c.06320.06320.5_AG_Herzog_rombaut_E1607_239.c.06254.06254.5	256	320	64	6	1821.04	365.216	5	-2.6	11	10	9	9.44	0.37	0.05	0.32	0.07	199	0	33.88	1	8	4	6	4	0	6	1	3	sp|P53267|DAM1_YEAST:256:x:sp|P53267|DAM1_YEAST:320
1	LGRPGEKPIIHVPKEVYLNK-DRLDLNNKR-a14-b8	sp|P36131|SPC34_YEAST	sp|P36131|SPC34_YEAST	intra-protein xl	AG_Herzog_rombaut_E1607_234.c.08474.08474.5_AG_Herzog_rombaut_E1607_234.c.08762.08762.5	112	126	14	9	3566.99	714.406	5	-3.7	20	8	8	9.48	0.51	0.41	0.1	0.08	479	0.49	33.83	4	10	11	4	4	0	4	0	4	sp|P36131|SPC34_YEAST:112:x:sp|P36131|SPC34_YEAST:126
1	WTKPTASSSR-KEILDLR-a3-b1	sp|P53168|DUO1_YEAST	sp|P53168|DUO1_YEAST	intra-protein xl	AG_Herzog_rombaut_E1607_239.c.12150.12150.4_AG_Herzog_rombaut_E1607_239.c.12121.12121.4	236	161	75	7	2143.16	536.798	4	-1.2	1	11	10	9.36	0.41	0.26	0.15	0.07	455	0.63	33.6	2	7	4	6	5	0	6	0	4	sp|P53168|DUO1_YEAST:161:x:sp|P53168|DUO1_YEAST:236
1	DAAPAKPPNQGLNPR-WTKPTASSSR-a6-b3	sp|P53168|DUO1_YEAST	sp|P53168|DUO1_YEAST	intra-protein xl	AG_Herzog_rombaut_E1607_237.c.08885.08885.4_AG_Herzog_rombaut_E1607_237.c.08712.08712.4	183	236	53	10	2802.43	701.616	4	-2.7	31	9	9	9.69	0.47	0.41	0.06	0.07	420	0.23	33.37	4	7	10	4	5	0	4	0	5	sp|P53168|DUO1_YEAST:183:x:sp|P53168|DUO1_YEAST:236
1	SKLDLIEEVEPLVR-KSMGR-a2-b1	sp|Q03954|SPC19_YEAST	sp|Q03954|SPC19_YEAST	intra-protein xl	AG_Herzog_rombaut_E1607_236.c.14963.14963.4_AG_Herzog_rombaut_E1607_236.c.14954.14954.4	59	79	20	5	2354.28	589.578	4	-2.4	3	4	3	9.09	0.62	0.59	0.03	0.07	650	0.38	33.09	1	9	15	3	1	0	3	1	0	sp|Q03954|SPC19_YEAST:59:x:sp|Q03954|SPC19_YEAST:79
1	KKDEQGENDLAK-HSVAKK-a2-b5	sp|P53267|DAM1_YEAST	sp|P53267|DAM1_YEAST	intra-protein xl	AG_Herzog_rombaut_E1607_237.c.02428.02428.4_AG_Herzog_rombaut_E1607_237.c.02411.02411.4	156	330	174	6	2180.14	546.042	4	-3	4	6	5	9.91	0.34	0.21	0.13	0.06	261	0	33.05	3	7	9	2	4	0	2	1	3	sp|P53267|DAM1_YEAST:156:x:sp|P53267|DAM1_YEAST:330
1	EGVFDYVIKR-KDITR-a9-b1	sp|P36131|SPC34_YEAST	sp|P36131|SPC34_YEAST	intra-protein xl	AG_Herzog_rombaut_E1607_239.c.13549.13549.4_AG_Herzog_rombaut_E1607_239.c.13540.13540.4	88	46	42	5	1994.08	499.528	4	-1.9	7	4	4	8.84	0.66	0.66	0	0.08	420	0.87	32.92	1	4	10	3	1	0	3	0	1	sp|P36131|SPC34_YEAST:46:x:sp|P36131|SPC34_YEAST:88
1	KKDEQGENDLAK-SYDNRDKR-a2-b7	sp|P53267|DAM1_YEAST	sp|P53267|DAM1_YEAST	intra-protein xl	AG_Herzog_rombaut_E1607_237.c.03047.03047.5_AG_Herzog_rombaut_E1607_237.c.03017.03017.5	156	194	38	8	2564.24	513.856	5	-1.7	9	9	9	9.96	0.29	0.16	0.13	0.05	356	0.65	32.84	3	6	8	5	4	0	5	0	4	sp|P53267|DAM1_YEAST:156:x:sp|P53267|DAM1_YEAST:194
1	VNPEKQSVSR-LDLNNKR-a5-b6	sp|P36131|SPC34_YEAST	sp|P36131|SPC34_YEAST	intra-protein xl	AG_Herzog_rombaut_E1607_240.c.07710.07710.4_AG_Herzog_rombaut_E1607_240.c.07640.07640.4	70	126	56	7	2152.16	539.048	4	-0.5	1	7	6	8.8	0.51	0.4	0.11	0.08	167	0.73	32.54	4	6	6	1	6	0	1	1	5	sp|P36131|SPC34_YEAST:126:x:sp|P36131|SPC34_YEAST:70
1	VVNGPVTKNR-RKSILHTIR-a8-b2	sp|P53267|DAM1_YEAST	sp|P53267|DAM1_YEAST	intra-protein xl	AG_Herzog_rombaut_E1607_236.c.05898.05898.4_AG_Herzog_rombaut_E1607_236.c.05880.05880.4	307	256	51	9	2343.38	586.852	4	-3.5	3	8	6	8.72	0.59	0.56	0.03	0.09	168	0.43	32.54	3	3	8	5	3	0	3	0	3	sp|P53267|DAM1_YEAST:256:x:sp|P53267|DAM1_YEAST:307
1	LDLNNKR-DTDMKR-a6-b5	sp|P36131|SPC34_YEAST	sp|P36131|SPC34_YEAST	intra-protein xl	AG_Herzog_rombaut_E1607_240.c.07941.07941.4_AG_Herzog_rombaut_E1607_240.c.07812.07812.4	126	94	32	6	1773.9	444.484	4	-0.7	8	7	6	9.18	0.41	0.1	0.32	0.07	166	0.7	32.53	3	2	5	3	5	0	2	1	4	sp|P36131|SPC34_YEAST:126:x:sp|P36131|SPC34_YEAST:94
1	ASQNKQFNQPLFPSSQVR-LNNNTNSKLR-a5-b8	sp|P53267|DAM1_YEAST	sp|P53267|DAM1_YEAST	intra-protein xl	AG_Herzog_rombaut_E1607_237.c.10680.10680.4_AG_Herzog_rombaut_E1607_237.c.10645.10645.4	171	252	81	10	3385.74	847.443	4	-2.3	3	8	8	9.23	0.42	0.38	0.04	0.06	525	0.76	32.35	4	10	10	4	4	0	4	0	4	sp|P53267|DAM1_YEAST:171:x:sp|P53267|DAM1_YEAST:252
1	KYRPIITNNSATKPR-HKDESVYDPDARR-a1-b2	sp|P40013|BIM1_YEAST	sp|P40013|BIM1_YEAST	intra-protein xl	AG_Herzog_rombaut_E1607_233.c.04556.04556.7_AG_Herzog_rombaut_E1607_233.c.04513.04513.7	122	110	12	13	3482.79	498.549	7	-3.5	2	13	10	8.88	0.51	0.09	0.42	0.09	344	0.63	32.34	4	10	4	6	7	0	6	0	4	sp|P40013|BIM1_YEAST:110:x:sp|P40013|BIM1_YEAST:122
1	HKDESVYDPDAR-TVSNPTTAKR-a2-b9	sp|P40013|BIM1_YEAST	sp|P40013|BIM1_YEAST	intra-protein xl	AG_Herzog_rombaut_E1607_237.c.06179.06179.5_AG_Herzog_rombaut_E1607_237.c.06120.06120.5	110	145	35	10	2642.29	529.465	5	-2.4	6	8	8	8.93	0.46	0.39	0.07	0.07	319	0.42	32.07	4	12	7	4	4	0	4	0	4	sp|P40013|BIM1_YEAST:110:x:sp|P40013|BIM1_YEAST:145
1	LGRPGEKPIIHVPK-LDLNNKR-a7-b6	sp|P36131|SPC34_YEAST	sp|P36131|SPC34_YEAST	intra-protein xl	AG_Herzog_rombaut_E1607_237.c.09219.09219.5_AG_Herzog_rombaut_E1607_237.c.09200.09200.5	105	126	21	7	2549.48	510.903	5	-1	1	10	7	8.99	0.48	0.14	0.34	0.1	228	0.52	32.01	5	5	5	3	8	0	3	1	4	sp|P36131|SPC34_YEAST:105:x:sp|P36131|SPC34_YEAST:126
1	ASQNKQFNQPLFPSSQVR-KKDEQGENDLAK-a5-b2	sp|P53267|DAM1_YEAST	sp|P53267|DAM1_YEAST	intra-protein xl	AG_Herzog_rombaut_E1607_233.c.07220.07220.4_AG_Herzog_rombaut_E1607_233.c.07198.07198.4	171	156	15	12	3586.79	897.705	4	-3.2	52	8	8	8.84	0.51	0.44	0.07	0.07	617	0.67	31.8	1	11	15	6	2	0	6	0	2	sp|P53267|DAM1_YEAST:156:x:sp|P53267|DAM1_YEAST:171
1	SSQGHVTKTTR-KPTESR-a8-b1	sp|P53267|DAM1_YEAST	sp|P53267|DAM1_YEAST	intra-protein xl	AG_Herzog_rombaut_E1607_239.c.02862.02862.4_AG_Herzog_rombaut_E1607_239.c.02845.02845.4	241	320	79	6	2055.07	514.775	4	-1.1	2	9	6	9.33	0.33	0.12	0.21	0.06	227	0.63	31.75	4	3	8	5	4	0	3	1	3	sp|P53267|DAM1_YEAST:241:x:sp|P53267|DAM1_YEAST:320
1	LGRPGEKPIIHVPKEVYLNK-DTDMKR-a14-b5	sp|P36131|SPC34_YEAST	sp|P36131|SPC34_YEAST	intra-protein xl	AG_Herzog_rombaut_E1607_233.c.07747.07747.5_AG_Herzog_rombaut_E1607_233.c.07762.07762.5	112	94	18	6	3188.73	638.754	5	-2.1	2	7	7	9.27	0.36	0.21	0.15	0.08	371	0.64	31.6	3	11	7	2	5	0	2	0	5	sp|P36131|SPC34_YEAST:112:x:sp|P36131|SPC34_YEAST:94
1	HGIEKTVYVDK-KHWIR-a5-b1	sp|P40013|BIM1_YEAST	sp|P40013|BIM1_YEAST	intra-protein xl	AG_Herzog_rombaut_E1607_237.c.07653.07653.4_AG_Herzog_rombaut_E1607_237.c.07609.07609.4	80	104	24	5	2164.17	542.051	4	-2.3	5	6	6	9.25	0.38	0.23	0.16	0.07	398	0.46	31.54	3	5	9	2	4	0	2	0	4	sp|P40013|BIM1_YEAST:104:x:sp|P40013|BIM1_YEAST:80
1	RDGKEGVFDYVIK-VNPEKQSVSR-a4-b5	sp|P36131|SPC34_YEAST	sp|P36131|SPC34_YEAST	intra-protein xl	AG_Herzog_rombaut_E1607_236.c.11724.11724.5_AG_Herzog_rombaut_E1607_236.c.11658.11658.5	79	70	9	10	2805.47	562.102	5	2	4	6	6	8.62	0.5	0.45	0.05	0.07	462	0.89	31.45	2	9	11	3	3	0	3	0	3	sp|P36131|SPC34_YEAST:70:x:sp|P36131|SPC34_YEAST:79
1	KTSVTQGQLVAIQAELTK-YRPIITNNSATKPR-a1-b12	sp|P40013|BIM1_YEAST	sp|P40013|BIM1_YEAST	intra-protein xl	AG_Herzog_rombaut_E1607_234.c.10335.10335.5_AG_Herzog_rombaut_E1607_234.c.10313.10313.5	174	134	40	14	3682.04	737.416	5	-0.3	1	10	10	9.02	0.45	0.34	0.11	0.07	749	0.55	31.2	4	11	16	5	5	0	5	0	5	sp|P40013|BIM1_YEAST:134:x:sp|P40013|BIM1_YEAST:174
1	KTIFVEDFPTDLILK-ALSAVFKDDPQIQR-a1-b7	sp|P36131|SPC34_YEAST	sp|P36131|SPC34_YEAST	intra-protein xl	AG_Herzog_rombaut_E1607_237.c.17561.17561.4_AG_Herzog_rombaut_E1607_237.c.17510.17510.4	198	169	29	14	3502.89	876.732	4	-0.5	9	12	12	9.28	0.38	0.25	0.13	0.06	589	0.24	31.2	7	8	7	5	7	0	5	0	7	sp|P36131|SPC34_YEAST:169:x:sp|P36131|SPC34_YEAST:198
1	DCNHDEAYLLFKVNPEK-DRLDLNNKR-a12-b8	sp|P36131|SPC34_YEAST	sp|P36131|SPC34_YEAST	intra-protein xl	AG_Herzog_rombaut_E1607_236.c.12651.12651.5_AG_Herzog_rombaut_E1607_236.c.12606.12606.5	65	126	61	9	3371.64	675.337	5	-3.6	7	6	5	8.33	0.52	0.47	0.05	0.07	526	0.16	31.2	3	14	16	2	4	0	2	1	3	sp|P36131|SPC34_YEAST:126:x:sp|P36131|SPC34_YEAST:65
1	LNNNTNSKLR-KPTESR-a8-b1	sp|P53267|DAM1_YEAST	sp|P53267|DAM1_YEAST	intra-protein xl	AG_Herzog_rombaut_E1607_240.c.04833.04833.4_AG_Herzog_rombaut_E1607_240.c.04598.04598.4	252	320	68	6	2027.08	507.777	4	-0.3	13	5	5	9.07	0.32	0.25	0.07	0.05	336	0.6	30.85	1	6	10	4	1	0	4	0	1	sp|P53267|DAM1_YEAST:252:x:sp|P53267|DAM1_YEAST:320
1	VNPEKQSVSR-RDTDMKR-a5-b6	sp|P36131|SPC34_YEAST	sp|P36131|SPC34_YEAST	intra-protein xl	AG_Herzog_rombaut_E1607_240.c.04802.04802.4_AG_Herzog_rombaut_E1607_240.c.04758.04758.4	70	94	24	7	2201.12	551.289	4	0.2	17	3	3	7.52	0.63	0.62	0.01	0.09	224	0	30.64	2	6	8	1	2	0	1	0	2	sp|P36131|SPC34_YEAST:70:x:sp|P36131|SPC34_YEAST:94
1	DGKEGVFDYVIK-EVYLNKDR-a3-b6	sp|P36131|SPC34_YEAST	sp|P36131|SPC34_YEAST	intra-protein xl	AG_Herzog_rombaut_E1607_237.c.14208.14208.4_AG_Herzog_rombaut_E1607_237.c.14187.14187.4	79	118	39	8	2542.29	636.58	4	-2.6	1	6	6	8.62	0.37	0.13	0.25	0.07	246	0.29	30.63	3	8	8	2	4	0	2	0	4	sp|P36131|SPC34_YEAST:118:x:sp|P36131|SPC34_YEAST:79
1	KKDEQGENDLAK-VVNGPVTKNR-a2-b8	sp|P53267|DAM1_YEAST	sp|P53267|DAM1_YEAST	intra-protein xl	AG_Herzog_rombaut_E1607_237.c.04963.04963.3_AG_Herzog_rombaut_E1607_237.c.04942.04942.3	156	307	151	10	2594.36	865.796	3	-1	6	12	12	9.1	0.4	0.15	0.26	0.07	406	0.59	30.52	5	4	9	3	9	0	3	0	9	sp|P53267|DAM1_YEAST:156:x:sp|P53267|DAM1_YEAST:307
1	ALSAVFKDDPQIQR-DGKEGVFDYVIK-a7-b3	sp|P36131|SPC34_YEAST	sp|P36131|SPC34_YEAST	intra-protein xl	AG_Herzog_rombaut_E1607_236.c.15256.15256.4_AG_Herzog_rombaut_E1607_236.c.15216.15216.4	169	79	90	12	3093.59	774.407	4	-2.4	1	8	8	8.88	0.34	0.2	0.14	0.05	746	0.15	30.34	2	7	9	6	2	0	6	0	2	sp|P36131|SPC34_YEAST:169:x:sp|P36131|SPC34_YEAST:79
1	QLENKLEILK-KSMGR-a5-b1	sp|Q03954|SPC19_YEAST	sp|Q03954|SPC19_YEAST	intra-protein xl	AG_Herzog_rombaut_E1607_240.c.11722.11722.3_AG_Herzog_rombaut_E1607_240.c.11664.11664.3	158	79	79	5	1942.1	648.374	3	3	6	5	4	8.86	0.24	0.18	0.06	0.04	369	0.59	30.27	1	4	9	3	2	0	3	1	1	sp|Q03954|SPC19_YEAST:158:x:sp|Q03954|SPC19_YEAST:79
1	DRLDLNNKR-DTDMKR-a8-b5	sp|P36131|SPC34_YEAST	sp|P36131|SPC34_YEAST	intra-protein xl	AG_Herzog_rombaut_E1607_239.c.07647.07647.3_AG_Herzog_rombaut_E1607_239.c.07573.07573.3	126	94	32	6	2045.03	682.683	3	-3.6	3	7	4	8.56	0.41	0.21	0.19	0.07	176	0.71	30.26	3	5	5	2	5	0	2	3	2	sp|P36131|SPC34_YEAST:126:x:sp|P36131|SPC34_YEAST:94
1	KTIFVEDFPTDLILK-KEVLLQDDR-a1-b1	sp|P36131|SPC34_YEAST	sp|P36131|SPC34_YEAST	intra-protein xl	AG_Herzog_rombaut_E1607_237.c.16862.16862.4_AG_Herzog_rombaut_E1607_237.c.16841.16841.4	198	249	51	9	3030.65	758.67	4	-1.5	4	5	5	8.27	0.47	0.43	0.04	0.06	763	0	30.1	0	13	14	5	0	0	5	0	0	sp|P36131|SPC34_YEAST:198:x:sp|P36131|SPC34_YEAST:249
1	RKYRPIITNNSATKPR-TVSNPTTAKR-a2-b9	sp|P40013|BIM1_YEAST	sp|P40013|BIM1_YEAST	intra-protein xl	AG_Herzog_rombaut_E1607_234.c.03559.03559.5_AG_Herzog_rombaut_E1607_234.c.03540.03540.5	122	145	23	10	3125.74	626.155	5	-1.7	4	9	9	7.74	0.78	0.08	0.7	0.16	117	0	30.06	6	2	7	2	7	0	2	0	7	sp|P40013|BIM1_YEAST:122:x:sp|P40013|BIM1_YEAST:145
1	LMSDQTYLKLINDR-WTKPTASSSR-a9-b3	sp|P53168|DUO1_YEAST	sp|P53168|DUO1_YEAST	intra-protein xl	AG_Herzog_rombaut_E1607_237.c.13390.13390.4_AG_Herzog_rombaut_E1607_237.c.13365.13365.4	131	236	105	10	2966.51	742.634	4	-3.7	2	8	8	8.49	0.41	0.33	0.08	0.06	261	0.7	30.06	3	5	11	5	3	0	5	0	3	sp|P53168|DUO1_YEAST:131:x:sp|P53168|DUO1_YEAST:236
1	CKFQDNLEFLQWLK-TVYVDKLIR-a2-b6	sp|P40013|BIM1_YEAST	sp|P40013|BIM1_YEAST	intra-protein xl	AG_Herzog_rombaut_E1607_237.c.18240.18240.4_AG_Herzog_rombaut_E1607_237.c.18220.18220.4	91	86	5	9	3111.65	778.92	4	1.1	1	7	7	8.16	0.5	0.13	0.37	0.1	154	0.21	29.81	4	6	8	3	4	0	3	0	4	sp|P40013|BIM1_YEAST:86:x:sp|P40013|BIM1_YEAST:91
1	RLGRPGEKPIIHVPK-DTDMKR-a8-b5	sp|P36131|SPC34_YEAST	sp|P36131|SPC34_YEAST	intra-protein xl	AG_Herzog_rombaut_E1607_237.c.07160.07160.5_AG_Herzog_rombaut_E1607_237.c.07106.07106.5	105	94	11	6	2598.44	520.695	5	-2.3	6	8	8	9.11	0.33	0.07	0.26	0.08	188	0.6	29.75	4	6	6	2	6	0	2	0	6	sp|P36131|SPC34_YEAST:105:x:sp|P36131|SPC34_YEAST:94
1	DCNHDEAYLLFKVNPEK-EGVFDYVIKR-a12-b9	sp|P36131|SPC34_YEAST	sp|P36131|SPC34_YEAST	intra-protein xl	AG_Herzog_rombaut_E1607_237.c.16500.16500.5_AG_Herzog_rombaut_E1607_237.c.16453.16453.5	65	88	23	10	3453.69	691.745	5	-1.3	6	9	9	8.48	0.41	0.29	0.12	0.06	681	0.51	29.66	4	9	6	3	6	0	3	0	6	sp|P36131|SPC34_YEAST:65:x:sp|P36131|SPC34_YEAST:88
1	DGKEGVFDYVIKR-DRLDLNNKR-a3-b8	sp|P36131|SPC34_YEAST	sp|P36131|SPC34_YEAST	intra-protein xl	AG_Herzog_rombaut_E1607_237.c.12515.12515.4_AG_Herzog_rombaut_E1607_237.c.12463.12463.4	79	126	47	9	2805.47	702.376	4	-1.8	12	7	6	8.01	0.4	0.27	0.13	0.06	350	0.63	29.58	3	12	6	4	3	0	4	1	2	sp|P36131|SPC34_YEAST:126:x:sp|P36131|SPC34_YEAST:79
1	KEVLLQDDR-EKDEIR-a1-b2	sp|P36131|SPC34_YEAST	sp|P36131|SPC34_YEAST	intra-protein xl	AG_Herzog_rombaut_E1607_239.c.09507.09507.4_AG_Herzog_rombaut_E1607_239.c.09433.09433.4	249	280	31	6	2041.07	511.274	4	-1.5	5	3	3	7.99	0.36	0.34	0.02	0.05	528	0.34	29.45	0	9	8	2	1	0	2	0	1	sp|P36131|SPC34_YEAST:249:x:sp|P36131|SPC34_YEAST:280
1	LGRPGEKPIIHVPK-EVYLNKDR-a7-b6	sp|P36131|SPC34_YEAST	sp|P36131|SPC34_YEAST	intra-protein xl	AG_Herzog_rombaut_E1607_237.c.09570.09570.5_AG_Herzog_rombaut_E1607_237.c.09503.09503.5	105	118	13	8	2713.52	543.712	5	-3	3	9	8	8.51	0.43	0.03	0.4	0.09	296	0.38	29.43	4	4	5	4	6	0	4	1	4	sp|P36131|SPC34_YEAST:105:x:sp|P36131|SPC34_YEAST:118
1	KINTRPPFR-KPTESR-a1-b1	sp|P53267|DAM1_YEAST	sp|P53267|DAM1_YEAST	intra-protein xl	AG_Herzog_rombaut_E1607_236.c.04916.04916.5_AG_Herzog_rombaut_E1607_236.c.04914.04914.5	335	320	15	6	1982.1	397.429	5	-1.2	7	8	7	8.82	0.33	0.13	0.2	0.06	266	0.68	29.3	2	5	5	5	3	0	5	1	2	sp|P53267|DAM1_YEAST:320:x:sp|P53267|DAM1_YEAST:335
1	EGVFDYVIKR-LDLNNKR-a9-b6	sp|P36131|SPC34_YEAST	sp|P36131|SPC34_YEAST	intra-protein xl	AG_Herzog_rombaut_E1607_240.c.14249.14249.3_AG_Herzog_rombaut_E1607_240.c.14211.14211.3	88	126	38	7	2234.2	745.742	3	-0.9	4	7	6	8.26	0.44	0.41	0.03	0.06	559	0	29.25	4	3	12	3	4	0	3	1	3	sp|P36131|SPC34_YEAST:126:x:sp|P36131|SPC34_YEAST:88
1	KGEKDAAPAKPPNQGLNPR-KTHVPASK-a4-b1	sp|P53168|DUO1_YEAST	sp|P53168|DUO1_YEAST	intra-protein xl	AG_Herzog_rombaut_E1607_234.c.03323.03323.5_AG_Herzog_rombaut_E1607_234.c.03315.03315.5	177	215	38	8	2991.61	599.331	5	-3.6	5	10	10	8.97	0.28	0.14	0.14	0.06	616	0.56	28.94	5	5	9	5	5	0	5	0	5	sp|P53168|DUO1_YEAST:177:x:sp|P53168|DUO1_YEAST:215
1	ASQNKQFNQPLFPSSQVR-KKDEQGENDLAK-a5-b1	sp|P53267|DAM1_YEAST	sp|P53267|DAM1_YEAST	intra-protein xl	AG_Herzog_rombaut_E1607_234.c.07342.07342.5_AG_Herzog_rombaut_E1607_234.c.07781.07781.5	171	155	16	12	3586.79	718.366	5	-2.9	12	6	6	7.72	0.6	0.57	0.03	0.08	596	0.37	28.84	2	10	11	4	2	0	4	0	2	sp|P53267|DAM1_YEAST:155:x:sp|P53267|DAM1_YEAST:171
1	YRPIITNNSATKPR-HKDESVYDPDAR-a12-b2	sp|P40013|BIM1_YEAST	sp|P40013|BIM1_YEAST	intra-protein xl	AG_Herzog_rombaut_E1607_237.c.07702.07702.5_AG_Herzog_rombaut_E1607_237.c.07633.07633.5	134	110	24	12	3198.6	640.727	5	-2.4	5	8	8	8.41	0.34	0.3	0.04	0.05	416	0.79	28.7	2	8	7	6	2	0	6	0	2	sp|P40013|BIM1_YEAST:110:x:sp|P40013|BIM1_YEAST:134
1	LIKDCNHDEAYLLFK-LDLNNKR-a3-b6	sp|P36131|SPC34_YEAST	sp|P36131|SPC34_YEAST	intra-protein xl	AG_Herzog_rombaut_E1607_237.c.12827.12827.4_AG_Herzog_rombaut_E1607_237.c.12760.12760.4	53	126	73	7	2887.49	722.88	4	0.1	1	7	5	8.49	0.39	0.21	0.18	0.07	327	0.22	28.58	3	6	9	1	6	0	1	2	4	sp|P36131|SPC34_YEAST:126:x:sp|P36131|SPC34_YEAST:53
1	KTSVTQGQLVAIQAELTK-TVSNPTTAKR-a1-b9	sp|P40013|BIM1_YEAST	sp|P40013|BIM1_YEAST	intra-protein xl	AG_Herzog_rombaut_E1607_236.c.11885.11885.3_AG_Herzog_rombaut_E1607_236.c.11831.11831.3	174	145	29	10	3125.72	1042.91	3	-3.5	12	7	7	7.91	0.41	0.34	0.07	0.06	704	0	28.55	5	13	10	2	5	0	2	0	5	sp|P40013|BIM1_YEAST:145:x:sp|P40013|BIM1_YEAST:174
1	LNNNTNSKLR-SYDNRDKR-a8-b7	sp|P53267|DAM1_YEAST	sp|P53267|DAM1_YEAST	intra-protein xl	AG_Herzog_rombaut_E1607_240.c.04779.04779.4_AG_Herzog_rombaut_E1607_240.c.04736.04736.4	252	194	58	8	2363.19	591.806	4	-1.4	2	6	5	8.36	0.37	0.34	0.03	0.06	281	0.51	28.47	3	5	8	2	4	0	2	1	3	sp|P53267|DAM1_YEAST:194:x:sp|P53267|DAM1_YEAST:252
1	RLGRPGEKPIIHVPKEVYLNK-DRLDLNNKR-a15-b8	sp|P36131|SPC34_YEAST	sp|P36131|SPC34_YEAST	intra-protein xl	AG_Herzog_rombaut_E1607_234.c.07749.07749.5_AG_Herzog_rombaut_E1607_234.c.07737.07737.5	112	126	14	9	3723.1	745.627	5	-2.6	16	6	6	8.3	0.4	0.26	0.14	0.07	488	0.8	28.45	4	10	15	2	4	0	2	0	4	sp|P36131|SPC34_YEAST:112:x:sp|P36131|SPC34_YEAST:126
1	ALSAVFKDDPQIQR-EGVFDYVIKR-a7-b9	sp|P36131|SPC34_YEAST	sp|P36131|SPC34_YEAST	intra-protein xl	AG_Herzog_rombaut_E1607_236.c.14961.14961.4_AG_Herzog_rombaut_E1607_236.c.14939.14939.4	169	88	81	10	2949.57	738.399	4	1.7	1	10	5	8.11	0.42	0.16	0.26	0.07	673	0.22	28.38	5	9	6	1	9	0	1	2	4	sp|P36131|SPC34_YEAST:169:x:sp|P36131|SPC34_YEAST:88
1	LNNNTNSKLR-RKPSK-a8-b2	sp|P53267|DAM1_YEAST	sp|P53267|DAM1_YEAST	intra-protein xl	AG_Herzog_rombaut_E1607_239.c.03226.03226.5_AG_Herzog_rombaut_E1607_239.c.03214.03214.5	252	196	56	5	1925.08	386.023	5	-2.8	4	5	5	8.78	0.26	0.19	0.06	0.04	236	0.67	28.37	2	3	7	2	3	0	2	0	3	sp|P53267|DAM1_YEAST:196:x:sp|P53267|DAM1_YEAST:252
1	ASQNKQFNQPLFPSSQVR-KPTESR-a5-b1	sp|P53267|DAM1_YEAST	sp|P53267|DAM1_YEAST	intra-protein xl	AG_Herzog_rombaut_E1607_237.c.09460.09460.4_AG_Herzog_rombaut_E1607_237.c.09421.09421.4	171	320	149	6	2929.5	733.382	4	-2.2	1	4	4	7.85	0.38	0.34	0.04	0.05	574	0.21	28.34	1	8	8	3	1	0	3	0	1	sp|P53267|DAM1_YEAST:171:x:sp|P53267|DAM1_YEAST:320
1	KKDEQGENDLAK-LNNNTNSKLR-a2-b8	sp|P53267|DAM1_YEAST	sp|P53267|DAM1_YEAST	intra-protein xl	AG_Herzog_rombaut_E1607_237.c.04898.04898.4_AG_Herzog_rombaut_E1607_237.c.04479.04479.4	156	252	96	10	2684.37	672.1	4	-1.7	9	9	8	8.29	0.37	0.06	0.31	0.06	271	0.57	28.19	0	5	4	4	8	0	4	0	4	sp|P53267|DAM1_YEAST:156:x:sp|P53267|DAM1_YEAST:252
1	AERKPTESR-HSVAKK-a4-b5	sp|P53267|DAM1_YEAST	sp|P53267|DAM1_YEAST	intra-protein xl	AG_Herzog_rombaut_E1607_240.c.02133.02133.4_AG_Herzog_rombaut_E1607_240.c.02146.02146.4	320	330	10	6	1879.03	470.765	4	-0.1	1	6	6	8.22	0.3	0.12	0.18	0.05	267	0.72	27.96	3	3	5	2	4	0	2	0	4	sp|P53267|DAM1_YEAST:320:x:sp|P53267|DAM1_YEAST:330
1	KGEKDAAPAKPPNQGLNPR-QKLENR-a1-b2	sp|P53168|DUO1_YEAST	sp|P53168|DUO1_YEAST	intra-protein xl	AG_Herzog_rombaut_E1607_234.c.03978.03978.5_AG_Herzog_rombaut_E1607_234.c.03968.03968.5	174	169	5	6	2911.55	583.319	5	-3.2	3	7	7	7.95	0.39	0.3	0.09	0.06	242	0.49	27.9	3	10	4	4	3	0	4	0	3	sp|P53168|DUO1_YEAST:169:x:sp|P53168|DUO1_YEAST:174
1	KKDEQGENDLAK-LNNNTNSKLR-a1-b8	sp|P53267|DAM1_YEAST	sp|P53267|DAM1_YEAST	intra-protein xl	AG_Herzog_rombaut_E1607_236.c.04310.04310.4_AG_Herzog_rombaut_E1607_236.c.04270.04270.4	155	252	97	10	2684.36	672.098	4	-3.9	1	9	6	8.15	0.3	0.04	0.26	0.05	287	0.63	27.4	2	7	2	4	7	0	4	0	2	sp|P53267|DAM1_YEAST:155:x:sp|P53267|DAM1_YEAST:252
1	ALSAVFKDDPQIQR-DTDMKR-a7-b5	sp|P36131|SPC34_YEAST	sp|P36131|SPC34_YEAST	intra-protein xl	AG_Herzog_rombaut_E1607_237.c.11130.11130.4_AG_Herzog_rombaut_E1607_237.c.11075.11075.4	169	94	75	6	2489.25	623.32	4	-3.7	2	3	3	7.71	0.34	0.28	0.06	0.05	673	0.86	27.3	2	10	9	1	2	0	1	0	2	sp|P36131|SPC34_YEAST:169:x:sp|P36131|SPC34_YEAST:94
1	DGKEGVFDYVIKR-VNPEKQSVSRR-a3-b5	sp|P36131|SPC34_YEAST	sp|P36131|SPC34_YEAST	intra-protein xl	AG_Herzog_rombaut_E1607_237.c.11372.11372.5_AG_Herzog_rombaut_E1607_237.c.11310.11310.5	79	70	9	11	2961.57	593.322	5	0.8	5	3	3	7.28	0.48	0.47	0	0.07	262	0.65	27.18	0	9	11	3	0	0	3	0	0	sp|P36131|SPC34_YEAST:70:x:sp|P36131|SPC34_YEAST:79
1	SFNSITTQSLLKESESLDK-SNLNNTTNKFPK-a12-b9	sp|P53168|DUO1_YEAST	sp|P53168|DUO1_YEAST	intra-protein xl	AG_Herzog_rombaut_E1607_236.c.13577.13577.4_AG_Herzog_rombaut_E1607_236.c.13542.13542.4	66	33	33	12	3640.84	911.217	4	-3.1	5	6	5	7.7	0.45	0.41	0.04	0.06	352	0.44	27.11	2	9	10	3	3	0	3	1	2	sp|P53168|DUO1_YEAST:33:x:sp|P53168|DUO1_YEAST:66
1	ASQNKQFNQPLFPSSQVR-VVNGPVTKNR-a5-b8	sp|P53267|DAM1_YEAST	sp|P53267|DAM1_YEAST	intra-protein xl	AG_Herzog_rombaut_E1607_236.c.10247.10247.4_AG_Herzog_rombaut_E1607_236.c.10191.10191.4	171	307	136	10	3295.73	824.941	4	-3.3	4	7	7	7.75	0.35	0.2	0.15	0.06	396	0.24	27.07	3	8	7	3	4	0	3	0	4	sp|P53267|DAM1_YEAST:171:x:sp|P53267|DAM1_YEAST:307
1	KNISMDDDDALNSPDMGQEYEGR-KSMGR-a1-b1	sp|Q03954|SPC19_YEAST	sp|Q03954|SPC19_YEAST	intra-protein xl	AG_Herzog_rombaut_E1607_237.c.11114.11114.3_AG_Herzog_rombaut_E1607_237.c.11091.11091.3	104	79	25	5	3314.45	1105.82	3	0.1	1	3	1	7.49	0.39	0.37	0.02	0.05	657	0	26.87	0	11	12	1	2	0	1	2	0	sp|Q03954|SPC19_YEAST:104:x:sp|Q03954|SPC19_YEAST:79
1	VVNGPVTKNR-SYDNRDKR-a8-b7	sp|P53267|DAM1_YEAST	sp|P53267|DAM1_YEAST	intra-protein xl	AG_Herzog_rombaut_E1607_239.c.05038.05038.4_AG_Herzog_rombaut_E1607_239.c.05003.05003.4	307	194	113	8	2273.18	569.304	4	-1.6	2	4	3	6.99	0.63	0.6	0.03	0.09	146	0.38	26.73	2	3	7	1	3	0	1	1	2	sp|P53267|DAM1_YEAST:194:x:sp|P53267|DAM1_YEAST:307
1	DRLDLNNKR-RDTDMKR-a8-b6	sp|P36131|SPC34_YEAST	sp|P36131|SPC34_YEAST	intra-protein xl	AG_Herzog_rombaut_E1607_237.c.05376.05376.4_AG_Herzog_rombaut_E1607_237.c.05322.05322.4	126	94	32	7	2201.13	551.29	4	-3	2	7	4	7.48	0.4	0.25	0.15	0.06	271	0.66	26.73	3	3	5	3	4	1	2	2	2	sp|P36131|SPC34_YEAST:126:x:sp|P36131|SPC34_YEAST:94
1	AVDSMSTLYFKPPGIFHNAILQGASNK-KDITR-a11-b1	sp|P36131|SPC34_YEAST	sp|P36131|SPC34_YEAST	intra-protein xl	AG_Herzog_rombaut_E1607_234.c.12161.12161.6_AG_Herzog_rombaut_E1607_234.c.12072.12072.6	25	46	21	5	3674.9	613.491	6	-3.3	5	5	5	7.14	0.63	0.54	0.09	0.1	191	0.4	26.61	2	3	13	2	3	0	2	0	3	sp|P36131|SPC34_YEAST:25:x:sp|P36131|SPC34_YEAST:46
1	LNNNTNSKLR-AERKPTESR-a8-b4	sp|P53267|DAM1_YEAST	sp|P53267|DAM1_YEAST	intra-protein xl	AG_Herzog_rombaut_E1607_236.c.03822.03822.4_AG_Herzog_rombaut_E1607_236.c.03807.03807.4	252	320	68	9	2383.25	596.82	4	-2.8	3	6	5	7.77	0.37	0.33	0.05	0.06	268	0.63	26.44	4	4	10	1	5	0	1	1	4	sp|P53267|DAM1_YEAST:252:x:sp|P53267|DAM1_YEAST:320
1	TLGDKLRK-KSMGR-a5-b1	sp|Q03954|SPC19_YEAST	sp|Q03954|SPC19_YEAST	intra-protein xl	AG_Herzog_rombaut_E1607_240.c.06475.06475.4_AG_Herzog_rombaut_E1607_240.c.06441.06441.4	76	79	3	5	1644.93	412.241	4	-0.7	1	6	5	7.48	0.29	0.16	0.13	0.05	240	0	26.4	3	2	4	3	3	0	2	0	3	sp|Q03954|SPC19_YEAST:76:x:sp|Q03954|SPC19_YEAST:79
1	LIKDCNHDEAYLLFK-DRLDLNNKR-a3-b8	sp|P36131|SPC34_YEAST	sp|P36131|SPC34_YEAST	intra-protein xl	AG_Herzog_rombaut_E1607_234.c.10292.10292.5_AG_Herzog_rombaut_E1607_234.c.10232.10232.5	53	126	73	9	3158.61	632.73	5	-2.4	4	3	3	7.14	0.47	0.44	0.03	0.06	214	0.4	26.38	1	9	11	2	1	0	2	0	1	sp|P36131|SPC34_YEAST:126:x:sp|P36131|SPC34_YEAST:53
1	ASQNKQFNQPLFPSSQVR-KSILHTIR-a5-b1	sp|P53267|DAM1_YEAST	sp|P53267|DAM1_YEAST	intra-protein xl	AG_Herzog_rombaut_E1607_236.c.11073.11073.4_AG_Herzog_rombaut_E1607_236.c.10956.10956.4	171	256	85	8	3179.71	795.936	4	-2.8	4	4	3	7.44	0.39	0.36	0.03	0.05	555	0.16	26.32	1	9	11	2	2	0	2	1	1	sp|P53267|DAM1_YEAST:171:x:sp|P53267|DAM1_YEAST:256
1	EVYLNKDRLDLNNK-RDGKEGVFDYVIK-a6-b4	sp|P36131|SPC34_YEAST	sp|P36131|SPC34_YEAST	intra-protein xl	AG_Herzog_rombaut_E1607_234.c.11782.11782.5_AG_Herzog_rombaut_E1607_234.c.11750.11750.5	118	79	39	13	3395.76	680.16	5	-3.2	3	10	8	7.55	0.31	0.21	0.1	0.05	385	0.67	25.58	5	3	10	4	6	0	3	1	5	sp|P36131|SPC34_YEAST:118:x:sp|P36131|SPC34_YEAST:79
1	KDEQGENDLAK-AKLGTTR-a1-b2	sp|P53267|DAM1_YEAST	sp|P53267|DAM1_YEAST	intra-protein xl	AG_Herzog_rombaut_E1607_237.c.01852.01852.4_AG_Herzog_rombaut_E1607_237.c.01927.01927.4	156	7	149	7	2129.09	533.28	4	-3.1	5	5	5	7.55	0.25	0.21	0.04	0.04	247	0.55	25.52	2	5	7	2	3	0	2	0	3	sp|P53267|DAM1_YEAST:156:x:sp|P53267|DAM1_YEAST:7
1	KGEKDAAPAKPPNQGLNPR-WTKPTASSSR-a4-b3	sp|P53168|DUO1_YEAST	sp|P53168|DUO1_YEAST	intra-protein xl	AG_Herzog_rombaut_E1607_233.c.05447.05447.5_AG_Herzog_rombaut_E1607_233.c.05370.05370.5	177	236	59	10	3244.68	649.944	5	-3.7	2	8	8	7.37	0.32	0.09	0.24	0.07	385	0.2	25.25	3	8	5	4	4	0	4	0	4	sp|P53168|DUO1_YEAST:177:x:sp|P53168|DUO1_YEAST:236
1	VVNGPVTKNR-RKPSK-a8-b2	sp|P53267|DAM1_YEAST	sp|P53267|DAM1_YEAST	intra-protein xl	AG_Herzog_rombaut_E1607_240.c.03194.03194.4_AG_Herzog_rombaut_E1607_240.c.03164.03164.4	307	196	111	5	1835.07	459.776	4	-0.2	1	4	4	7.14	0.52	0.51	0.02	0.07	138	0.48	25.22	3	3	6	1	3	0	1	0	3	sp|P53267|DAM1_YEAST:196:x:sp|P53267|DAM1_YEAST:307
1	LHNENVNTNDEDGSTLHNVIALKK-KEILDLR-a23-b1	sp|P53168|DUO1_YEAST	sp|P53168|DUO1_YEAST	intra-protein xl	AG_Herzog_rombaut_E1607_233.c.10711.10711.4_AG_Herzog_rombaut_E1607_233.c.10663.10663.4	159	161	2	7	3697.91	925.486	4	-4	1	5	5	7.3	0.42	0.34	0.08	0.06	421	0.22	25.12	2	8	18	3	2	0	3	0	2	sp|P53168|DUO1_YEAST:159:x:sp|P53168|DUO1_YEAST:161
1	LGRPGEKPIIHVPKEVYLNK-LDLNNKR-a14-b6	sp|P36131|SPC34_YEAST	sp|P36131|SPC34_YEAST	intra-protein xl	AG_Herzog_rombaut_E1607_234.c.08639.08639.6_AG_Herzog_rombaut_E1607_234.c.08595.08595.6	112	126	14	7	3295.87	550.319	6	-2.3	6	6	5	6.99	0.49	0.19	0.3	0.12	232	0	25.08	3	8	5	1	5	0	1	1	4	sp|P36131|SPC34_YEAST:112:x:sp|P36131|SPC34_YEAST:126
1	VVNGPVTKNR-KINTRPPFR-a8-b1	sp|P53267|DAM1_YEAST	sp|P53267|DAM1_YEAST	intra-protein xl	AG_Herzog_rombaut_E1607_237.c.06874.06874.5_AG_Herzog_rombaut_E1607_237.c.06852.06852.5	307	335	28	9	2348.34	470.675	5	-3.2	4	4	4	6.54	0.44	0.42	0.03	0.07	203	0.55	24.4	1	3	11	2	2	0	2	0	2	sp|P53267|DAM1_YEAST:307:x:sp|P53267|DAM1_YEAST:335
1	KGEKDAAPAKPPNQGLNPR-WTKPTASSSR-a10-b3	sp|P53168|DUO1_YEAST	sp|P53168|DUO1_YEAST	intra-protein xl	AG_Herzog_rombaut_E1607_237.c.06749.06749.5_AG_Herzog_rombaut_E1607_237.c.06628.06628.5	183	236	53	10	3244.69	649.946	5	-1.7	2	10	10	7.22	0.29	0.11	0.18	0.06	500	0.64	24.15	3	5	5	5	5	0	5	0	5	sp|P53168|DUO1_YEAST:183:x:sp|P53168|DUO1_YEAST:236
1	CKFQDNLEFLQWLK-TVSNPTTAKR-a2-b9	sp|P40013|BIM1_YEAST	sp|P40013|BIM1_YEAST	intra-protein xl	AG_Herzog_rombaut_E1607_237.c.15752.15752.4_AG_Herzog_rombaut_E1607_237.c.15719.15719.4	91	145	54	10	3079.57	770.901	4	-1.9	2	8	2	6.22	0.47	0.06	0.41	0.09	172	0.26	23.8	1	8	1	1	7	0	1	0	1	sp|P40013|BIM1_YEAST:145:x:sp|P40013|BIM1_YEAST:91
1	LGRPGEKPIIHVPKEVYLNK-DTDMKR-a7-b5	sp|P36131|SPC34_YEAST	sp|P36131|SPC34_YEAST	intra-protein xl	AG_Herzog_rombaut_E1607_234.c.07914.07914.6_AG_Herzog_rombaut_E1607_234.c.07852.07852.6	105	94	11	6	3188.73	532.462	6	-3.8	1	7	6	6.69	0.43	0.04	0.39	0.14	135	0.6	23.53	4	5	4	2	5	0	2	0	4	sp|P36131|SPC34_YEAST:105:x:sp|P36131|SPC34_YEAST:94
1	DKRKPSK-KPTESR-a4-b1	sp|P53267|DAM1_YEAST	sp|P53267|DAM1_YEAST	intra-protein xl	AG_Herzog_rombaut_E1607_240.c.04634.04634.3_AG_Herzog_rombaut_E1607_240.c.04568.04568.3	196	320	124	6	1711.96	571.661	3	0.2	2	5	4	6.84	0.31	0.24	0.07	0.05	214	0.44	23.3	3	2	6	1	4	0	1	1	3	sp|P53267|DAM1_YEAST:196:x:sp|P53267|DAM1_YEAST:320
1	HKDESVYDPDARR-HGIEKTVYVDK-a2-b5	sp|P40013|BIM1_YEAST	sp|P40013|BIM1_YEAST	intra-protein xl	AG_Herzog_rombaut_E1607_234.c.05660.05660.5_AG_Herzog_rombaut_E1607_234.c.05597.05597.5	110	80	30	11	3012.49	603.506	5	-1.7	1	8	6	6.36	0.31	0.25	0.06	0.05	194	0.64	22.88	3	4	4	6	3	0	4	1	2	sp|P40013|BIM1_YEAST:110:x:sp|P40013|BIM1_YEAST:80
1	ASQNKQFNQPLFPSSQVR-KDEQGENDLAK-a5-b1	sp|P53267|DAM1_YEAST	sp|P53267|DAM1_YEAST	intra-protein xl	AG_Herzog_rombaut_E1607_236.c.10158.10158.4_AG_Herzog_rombaut_E1607_236.c.10138.10138.4	171	156	15	11	3458.69	865.681	4	-4	1	6	5	6.28	0.38	0.32	0.06	0.05	564	0.31	22.81	1	4	11	5	1	0	4	0	1	sp|P53267|DAM1_YEAST:156:x:sp|P53267|DAM1_YEAST:171
1	LNNNTNSKLRR-VVNGPVTKNR-a8-b8	sp|P53267|DAM1_YEAST	sp|P53267|DAM1_YEAST	intra-protein xl	AG_Herzog_rombaut_E1607_236.c.04833.04833.5_AG_Herzog_rombaut_E1607_236.c.04789.04789.5	252	307	55	10	2549.41	510.89	5	-1.5	2	4	4	6.38	0.42	0.01	0.4	0.07	207	0.88	22.61	3	1	3	3	10	0	1	0	3	sp|P53267|DAM1_YEAST:252:x:sp|P53267|DAM1_YEAST:307
1	KKDEQGENDLAK-LNNNTNSKLRR-a2-b8	sp|P53267|DAM1_YEAST	sp|P53267|DAM1_YEAST	intra-protein xl	AG_Herzog_rombaut_E1607_237.c.03965.03965.4_AG_Herzog_rombaut_E1607_237.c.03944.03944.4	156	252	96	11	2840.47	711.125	4	-2.2	4	5	5	6.75	0.28	0.21	0.07	0.04	340	0.29	22.14	3	5	13	2	3	0	2	0	3	sp|P53267|DAM1_YEAST:156:x:sp|P53267|DAM1_YEAST:252
