# Supplementary material for: Phospho‐regulated Bim1/EB1 interactions trigger Dam1c ring assembly at the budding yeast outer kinetochore
Source: EMBO J. 2021 Jul 27;40(18):e108004. doi: 10.15252/embj.2021108004 (PMC8441410; doi:10.15252/embj.2021108004)
Supplement: Supplementary file 5 — Movie EV1 [file EMBJ-40-e108004-s004.zip]

Archive with 2 entries (2 files):
- EMBOJ-2021-108004_MovieEV1.mp4
- EMBOJ-2021-108004_MovieEV1.txt
