# Supplementary material for: Phospho‐regulated Bim1/EB1 interactions trigger Dam1c ring assembly at the budding yeast outer kinetochore
Source: EMBO J. 2021 Jul 27;40(18):e108004. doi: 10.15252/embj.2021108004 (PMC8441410; doi:10.15252/embj.2021108004)
Supplement: Supplementary file 5 — Movie EV1 [file EMBJ-40-e108004-s004.zip › EMBOJ-2021-108004_MovieEV1.txt]

Live cell microscopy of Duo1WT (upper row) or Duo1SxIP (lower row) strains with Dad1-GFP. Images were acquired every minute over a total time of 45 minutes. Brightfield images are shown on the left site, Dad1-GFP on the right site. Scale bar: 2 µm
